# Supplementary material for: NOX5-induced uncoupling of endothelial NO synthase is a causal mechanism and theragnostic target of an age-related hypertension endotype
Source: PLoS Biol. 2020 Nov 10;18(11):e3000885. doi: 10.1371/journal.pbio.3000885 (PMC7654809; doi:10.1371/journal.pbio.3000885)
Supplement: S1 Table — Values are mean ± SD or number (%). BMI, body mass index; LDL, low density lipoprotein. (XLSX) [file pbio.3000885.s013.xlsx]

## Sheet: S1 Table
	Normotensive without proteinuria (n = 20)	Hypertension without proteinuria (n = 20)	Hypertension with proteinuria (n = 20)	p value
Age	63 ± 7	69 ± 12	67 ± 10	0.168
Gender (male)	13 (65%)	16 (80%)	14 (70%)	0.563
BMI	24 ± 3	26 ± 4	26 ± 4	0.413
Smoking	8 (40%)	9 (45%)	9 (45%)	0.71
Total Cholesterol	164 ± 36	146 ± 31	170 ± 42	0.126
LDL-cholesterol	102 ± 39	89 ± 27	97 ± 32	0.513
Uric acid	5.6 ± 1.8	6.4 ± 1.2	6.8 ± 2.1	0.118
