# Supplementary material for: NOX5-induced uncoupling of endothelial NO synthase is a causal mechanism and theragnostic target of an age-related hypertension endotype
Source: PLoS Biol. 2020 Nov 10;18(11):e3000885. doi: 10.1371/journal.pbio.3000885 (PMC7654809; doi:10.1371/journal.pbio.3000885)
Supplement: S2 Table — (XLSX) [file pbio.3000885.s014.xlsx]

## Sheet: S2 Table
Gene	Assay ID
β-actin	Mm02619580_g1
Nox5	Hs00225846_m1
