# Supplementary material for: NOX5-induced uncoupling of endothelial NO synthase is a causal mechanism and theragnostic target of an age-related hypertension endotype
Source: PLoS Biol. 2020 Nov 10;18(11):e3000885. doi: 10.1371/journal.pbio.3000885 (PMC7654809; doi:10.1371/journal.pbio.3000885)
Supplement: S1 Data — All numerical raw data are combined in a single Excel file, “S1_Data.xlsx.” This file consists of several spreadsheets. Each spreadsheet contains the raw data of one table, figure, or subfigure as indicated. (XLSX) [file pbio.3000885.s015.xlsx]

## Sheet: Table1 & Fig1
Sample ID	Category	NOX-5	Age	Gender	GFR	HTN	DM	Smoking	BMI	Tchol	TG	HDL	LDL	FBS	Cr	UA	FRS	ARB	ACEI	CCB	Diuretics	BB	Statin	Drug number	hsCRP	Adiponectin	ADMA	NTproBNP	ACR
811	1	111.36	53	2	90.7	1	0	0	22.4	234	66	70	150.8	96	0.6	5.3	0.01	1	0	0	0	0	0	1	0.139	11.4	0.43	28.1	0.011
815	1	86.82	50	1	74.4	1	1	1	32.2	248	146	34	184.8	88	1.3	6.6	0.26	0	1	1	0	0	1	2	0.767	12.4	0.48	37.9	0.008
816	1	109.73	46	1	101.2	1	0	2	23.9	164	214	70	51.2	96	0.8	8.6	0.01	1	0	1	0	0	1	2	0.158	12.8	0.36	1	0.016
846	1	98.27	51	2	70.4	1	0	0	25.2	155	151	43	81.8	106	1	5.4	0.01	0	1	0	0	0	0	1	0.155	19.8	0.38	79.1	0.01
866	1	131	56	1	76.4	1	0	0	27	247	205	55	151	92	1.1	6.6	0.08	1	0	1	0	0	1	2	0.164	5.1	0.31	58.2	0.01
883	1	106.45	62	1	68.9	1	0	0	24.2	233	106	43	168.8	94	1.1	7.1	0.17	1	0	1	1	0	0	3	0.411	18.7	0.41	66.9	0.007
896	1	188.27	43	1	101	1	0	2	24.5	219	415	37	99	98	1	6.1	0.03	1	0	0	0	0	0	1	0.191	9.93	0.4	94.3	0.005
898	1	140.82	43	1	116.8	1	0	0	26.9	228	268	41	133.4	98	0.9	5.2	0.03	1	0	0	0	0	0	1	0.261	7.25	0.34	77.5	0.006
916	1	138.79	58	1	94	1	0	1	23.7	203	96	39	144.8	94	0.8	4	0.16	0	0	1	0	0	0	1	0.279	26.7	0.36	69.1	0.005
926	1	139.17	73	2	87	1	0	0	25.8	165	78	51	98.4	119	0.6	5.1	0.04	0	1	1	0	0	0	2					0.01
928	1	130.2	61	2	77.9	1	0	0	23.4	170	193	39	92.4	95	0.7	6.5	0.03	0	0	1	0	0	0	1	0.152	20.1	0.4	117	0.011
930	1	183.65	80	2	36.8	1	1	0	22.3	176	103	49	106.4	248	1	6.6	0.06	1	0	1	1	0	0	3	0.156	52.5	0.39	154	0.017
958	1	156.35	63	1	74.9	1	0	0	27.9	209	139	38	143.2	102	1.1	6.7	0.15	1	0	1	0	1	0	3	0.15	14.4	0.32	93.9	0.017
959	1	112.7	66	1	63.4	1	0	2	25	224	153	40	153.4	105	1.2	6.4	0.16	1	0	1	1	0	0	3	0.483	29.4	0.3	125	0.018
965	1	120.72	79	1	50.1	1	0	1	22.5	176	59	50	114.2	114	1.1	4.8	0.21	1	0	1	0	0	0	2	0.339	24.7	0.38	117	0.01
968	1	136.63	20	1	185.1	1	1	0	28.4	113	70	40	59	87	0.8	8.1	0.01	1	0	0	0	0	0	1	0.151	19.2	0.37	20.6	0.005
974	1	145.66	39	2	228.7	1	0	0	34.8	128	122	40	63.6	81	0.5	4.7	0.01	1	0	1	1	0	0	3	0.174	8.14	0.32	82.2	0.013
975	1	170.23	63	2	57.6	1	0	0	25.3	152	71	60	77.8	85	0.9	6	0.01	0	1	0	1	1	0	3	0.141	47.6	0.32	106	0.006
980	1	183.21	52	1	91.7	1	0	1	31.8	193	181	31	125.8	90	1.1	8.7	0.16	1	0	1	1	0	0	3	0.17	6.21	0.33	95.4	0.004
990	1	118.87	56	2	115	1	0	0	24.8	215	80	63	136	100	0.5	4	0.03	1	0	0	0	0	0	1	0.373	40.5	0.42	114	0.004
783	2	184.91	80	1	83.3	1	1	2	31.3	237	240	31	158	164	0.8	6.7	0.27	1	0	1	0	1	1	3	0.199	12.5	0.38	1	0.099
817	2	135.91	71	2	53.7	1	0	0	21.9	182	102	44	117.6	89	0.8	4.1	0.07	1	0	0	0	0	0	1	0.221	30.1	0.49	111	0.034
819	2	132.64	41	1	88.4	1	0	0	31.1	267	185	46	184	105	1.4	6.6	0.05	1	0	1	1	1	1	4	0.897	15	0.36	1	0.092
827	2	158.82	57	1	83	1	0	2	23.5	199	334	63	69.2	119	1	8.9	0.06	1	0	1	0	1	0	3	0.292	15.7	0.45	72.2	0.051
830	2	199.73	60	2	107.9	1	0	0	33.8	196	197	44	112.6	101	0.7	6.4	0.03	1	0	0	1	0	0	2	0.913	21.6	0.36	95.6	0.02
832	2	145.73	65	1	75.8	1	1	2	29	189	177	40	113.6	126	1.1	6.7	0.13	1	0	1	1	1	0	4	1.394	22.6	0.33	72	0.021
837	2	127.73	71	2	67.9	1	1	0	30.4	191	338	37	86.4	191	0.9	5.9	0.08	1	0	0	1	0	1	2	0.822	19.8	0.41	111	0.027
853	2	153.91	80	1	32.9	1	1	0	25.1	173	553	33	29.4	193	1.9	8.1	0.23	1	0	1	1	0	0	3	0.281	13.7	0.51	111	0.058
858	2	113	58	1	84.8	1	0	1	26.8	232	274	37	140.2	105	0.9	8.9	0.26	0	0	1	0	0	1	1	0.122	18.4	0.46	124	0.112
867	2	114.64	66	1	66.8	1	0	0	25.4	183	128	35	122.4	95	1	5	0.15	1	0	1	0	0	0	2	0.127	10.4	0.28	84.2	0.12
872	2	204.64	75	1	72.2	1	0	2	21.1	193	97	40	133.6	121	0.7	4	0.23	1	0	0	0	0	0	1	0.32	9.55	0.33	74.8	0.022
873	2	119.55	50	2	68.5	1	0	0	24.5	208	115	54	131	91	0.9	7	0.01	1	0	1	0	0	0	2	0.283	11.4	0.36	94.1	0.091
879	2	139.18	54	2	67.7	1	0	0	24.9	197	140	41	128	104	0.9	7.4	0.02	1	0	1	1	1	0	4	0.386	11.8	0.26	22.9	0.041
891	2	116.27	42	1	136.1	1	0	1	29.7	216	238	39	129.4	89	0.9	6.9	0.17	1	0	1	1	0	0	3	1.113	11.2	0.32	69.3	0.039
904	2	108.09	68	2	57.6	1	0	0	26.4	101	69	40	47.2	91	0.9	5.4	0.04	1	0	0	0	0	0	1	0.161	65.4	0.38	89.9	0.022
925	2	214.45	44	1	100	1	1	1	26.1	172	442	25	58.6	146	1	7	0.1	0	0	1	0	1	1	2	0.378	8.1	0.27	108	0.058
935	2	117.91	63	1	122.2	1	0	2	28	191	102	51	119.6	121	0.7	5.5	0.11	0	0	1	0	1	1	2	0.234	7.54	0.33	93.3	0.152
936	2	194.82	29	1	66.2	1	0	0	25.9	190	187	39	113.6	113	1.7	7	0.01	0	1	1	0	1	0	3	0.564	35.5	0.5	379	0.075
940	2	198.09	65	1	75.8	1	1	2	29	189	177	40	113.6	126	1.1	6.7	0.13	1	0	1	1	1	0	4	1.394	22.6	0.42	72	0.021
941	2	167	54	2	72.3	1	0	0	23.7	283	187	43	202.6	109	0.8	6.1	0.03	1	0	0	0	0	1	1	0.362	7.37	0.26	130	0.02
1036	0	61.47	37	1	128	0	0	0	21.5	148	180	51	61	105	0.7	6	0.01	0	0	0	0	0	1	0	0.241	5.36	0.36	93.9	0.007
1055	0	96.41	54	2	93.9	0	0	0	22.5	172	76	44	112.8	89	0.6	5.4	0.01	0	0	0	0	0	0	0	0.112	17.9	0.51	39.5	0.013
1058	0	97.36	33	2	155	0	0	0	22.3	140	37	73	65	73	0.46	3.4	0.01	0	0	0	0	0	0	0	0.144	21.5	0.33	90.2	0.01
1061	0	111.49	55	1	87.9	0	0	0	24.9	254	278	37	161.4	99	0.9	7.7	0.13	0	0	0	0	0	0	0	0.763	14.3	0.37	44.8	0.008
1087	0	123.52	72	1	49.6	0	0	0	23.4	161	114	55	83.2	140	1.2	6.2	0.11	0	0	0	0	0	0	0	0.122	23.8	0.46	85.6	0.01
1906	0	147.95	22	1	88	0	0	0	21.3	157	53	52	95	74	1.05	5.8	0.01	0	0	0	0	0	0	0	0.151	19.2	0.37	20.6	0.005
2037	0	103.09	32	2	125	0	0	0	20.8	154	24	65	86	88	0.61	4.4	0.01	0	0	0	0	0	0	0	0.174	8.14	0.32	82.2	0.013
2038	0	41.68	51	1	105.1	0	0	0	27.3	189	470	37	58	98	0.8	6.7	0.06	0	0	0	0	0	0	0	0.21	6.69	0.41	157	0.003
2061	0	99.3	45	1	127	0	0	0	28.3	211	174	45	131.2	101	0.8	6.8	0.04	0	0	0	0	0	0	0	0.183	32.8	0.36	59.1	0.008
2064	0	111.46	36	1	130	0	0	0	28.4	192	171	38	119.8	89	1	9.7	0.01	0	0	0	0	0	0	0	3.532	10.7	0.29	77.6	0.007

## Sheet: Fig1C
Normotensive
61.47	96.41	97.36	111.49	123.52	147.95	103.09	41.68	99.3	111.46
Hypertensive without microalbuinuria
111.36	86.82	109.73	98.27	131	106.45	188.27	140.82	138.79	139.17	130.2	183.65	156.35	112.7	120.72	136.63	145.66	170.23	183.21	118.87
Hypertensive with microalbuinuria
184.91	135.91	132.64	158.82	199.73	145.73	127.73	153.91	113	114.64	204.64	119.55	139.18	116.27	108.09	214.45	117.91	194.82	198.09	167

## Sheet: Fig1D
Healthy	Hypertensive
61.47	111.36
96.41	86.82
97.36	109.73
111.49	98.27
123.52	131
147.95	106.45
103.09	188.27
41.68	140.82
99.3	138.79
111.46	139.17
	130.2
	183.65
	156.35
	112.7
	120.72
	136.63
	145.66
	170.23
	183.21
	118.87
	184.91
	135.91
	132.64
	158.82
	199.73
	145.73
	127.73
	153.91
	113
	114.64
	204.64
	119.55
	139.18
	116.27
	108.09
	214.45
	117.91
	194.82
	198.09
	167

## Sheet: Fig2B
	WT																				KI
1	131.677	126.431	127.005	135.096	138.905	137.979	121.463	129.598	135.469	137.49	138.008	117.859	121.276	137.339	137.792	144.308	140.709	117.276	128.117		115.035	115.08	135.548	117.776	107.207	141.824	131.335	153.632	126.288	167.598	119.202	132.644	129.376	162.696	141.942	145.792	120.694	131.839	139.608	114.617
2	117.422	121.672	114.38	113.956	115.966	113.361	112.566	111.658	128.356	121.617	113.008	132.288	121.19	128.558	116.778	136.395	133.876	112.428	106.715		116.017	114.858	123.663	120.818	107.337	145.773	133.387	131.485	149.647	143.915	139.761	114.612	110.272	158.915	124.933	125.811	119.962	127.734	119.939	111.187
3	114.084	113.614	118.218	117.848	126.529	115.121	121.469	132.089	116.937	123.623	127.399	119.728	115.764	118.015	132.98	115.341	104.889	138.883	106.523		115.365	121.432	118.97	103.245	93.629	129.198	130.546	136.933	127.989	145.784	123.81	119.138	112.499	127.348	114.799	120.812	110.829	128.722	122.26	117.68
4	115.968	110.231	116.969	113.866	110.901	111.247	109.442	113.04	136.901	137.581	125.403	109.951	120.521	117.235	119.635	130.064	117.05	116.939	126.663		110.42	116.316	108.857	104.432	106.159	133.085	123.988	131.004	136.711	136.311	113.56	114.951	113.469	128.823	120.424	122.173	115.155	119.029	121.27	105.108
5	106.14	113.278	135.192	118.167	129.514	111.235	133.204	111.444	117.049	115.234	107.881	114.369	114.508	118.411	113.213	136.521	128.461	120.236	121.518		108.165	105.333	112.656	114.13	95.414	120.205	114.823	127.471	130.128	149.015	136.198	124.588	101.567	119.995	119.171	112.337	114.509	116.917	111.87	108.689
6	103.985	114.797	111.717	111.174	120.991	116.297	117.719	114.03	131.923	117.342	112.613	119.878	131.185	126.078	127.796	137.351	103.48	112.32	110.014		99.265	120.076	108.077	100.034	110.9	123.025	109.314	124.172	120.019	114.715	128.287	113.217	107.82	121.439	108.636	108.586	121.531	110.798	114.722	120.72
7	104.611	113.1	129.702	114.047	110.632	130.718	125.474	128.882	116.412	134.201	136.32	113.017	116.764	123.397	111.344	114.152	121.079	106.222	116.497		108.518	98.827	122.088	114.726	100.334	119.619	136.915	135	140.83	110.785	111.785	127.292	100.47	129.311	104.16	107.949	105.879	112.841	117.82	110.503
8	117.432	118.04	111.708	125.509	112.239	105.3	104.452	110.411	118.256	117.022	108.562	112.089	110.033	117.732	123.212	109.806	103.148	127.415	110.704		99.883	105.606	111.716	106.099	97.487	115.212	123.663	116.109	120.687	117.926	126.588	108.457	100.876	111.042	110.257	106.275	102.188	112.457	112.814	129.99
9	103.156	117.721	116.688	108.165	138.298	111.074	104.123	112.572	128.253	115.381	105.332	123.285	121.647	120.232	125.301	125.415	108.904	106.357	107.189		116.468	132.772	107.951	113.738	123.85	116.471	127.408	136.318	127.773	128.854	130.332	121.323	118.17	122.816	107.932	115.002	126.328	118.278	128.177	114.122
10	98.96	114.067	128.766	118.756	109.836	108.192	120.608	130.714	112.842	128.999	104.362	132.397	125.114	124.25	109.283	115.493	134.799	121.177	123.833		96.57	103.926	121.386	121.49	110.463	124.603	129.801	125.233	127.534	110.013	113.136	121.452	103.811	130.648	120.968	107.547	106.633	123.524	112.301	105.611
11	102.861	117.067	120.418	105.703	112.824	129.921	118.575	109.334	125.528	130.357	131.132	110.761	109.757	114.036	109.265	107.1	108.377	127.055	107.223		110.6	111.22	109.487	101.082	116.943	121.162	117.71	136.455	127.187	124.836	136.568	131.886	120.021	118.105	118.223	131.475	108.805	111.097	112.527	126.945
12	116.564	121.914	128.477	120.507	143.806	111.292	105.109	113.192	130.96	120.46	110.54	110.758	131.69	110.937	125.648	125.612	115.204	105.518	120.855		100.107	118.085	125.631	102.808	126.544	108.533	134.115	125.083	143.926	120.448	147.552	108.726	114.316	116.763	108.532	112.866	121.099	125.352	122.427	122.822
13	101.311	111.439	136.127	128.625	123.391	104.851	126.471	148.83	124.951	128.822	112.767	132.756	120.365	120.437	116.469	133.152	140.426	109.851	117.707		111.089	125.26	114.012	118.152	117.667	119.896	124.866	138.482	121.702	120.856	148.658	115.705	109.875	132.488	117.605	122.145	105.323	139.952	115.539	113.792
14	113.81	120.608	136.414	135.339	113.157	125.539	125.374	150.862	142.399	148.221	125.446	113.077	143.611	128.657	117.314	112.46	124.405	139.789	139.434		111.658	120.883	115.275	116.294	140.381	111.471	142.046	122.104	138.511	149.249	150.741	125.613	137.253	149.074	136.375	124.748	123.296	125.095	126.278	129.543
15	118.114	118.767	134.342	137.103	139.372	107.289	125.515	119.439	139.109	145.885	122.921	134.809	160.783	132.716	120.374	132.603	107.015	138.394	146.833		118.699	129.236	132.305	126.072	140.509	120.669	143.45	135.86	149.844	135.669	151.306	125.617	143.662	143.823	131.063	128.471	116.808	118.203	129.13	145.447
16	126.23	121.75	144.208	135.963	136.34	130.163	136.57	142.476	156.729	127.439	136.385	113.198	143.944	143.598	132.489	135.543	134.325	133.701	150.937		116.227	127.136	125.141	123.171	138.065	119.079	143.172	138.194	152.985	132.453	153.102	125.229	127.868	149.046	141.454	120.809	132.245	129.105	131.274	124.675
17	125.472	119.975	142.624	144.175	119.666	121.121	140.33	154.207	136.738	133.037	118.875	138.329	147.792	147.687	129.9	151.266	136.181	143.293	144.066		116.422	127.084	122.913	126.051	116.965	122.514	141.505	141.626	144.457	145.451	152.392	143.204	124.818	142.888	131.742	136.531	125.924	130.534	133.874	144.08
18	130.437	124.027	149.311	141.557	128.564	139.048	140.495	152.793	164.407	146.636	141.074	133.013	150.315	150.567	147.227	152.613	125.726	125.389	147.259		120.974	141.32	130.286	129.362	141.906	129.826	145.75	148.252	137.357	133.294	146.07	154.673	142.174	157.931	138.12	139.772	133.612	128.864	128.415	147.879
19	115.505	123.411	149.983	134.641	130.649	137.072	139.178	153.339	169.833	153.606	146.603	140.004	147.68	150.296	144.579	153.011	141.948	140.658	149.024		122.894	142.953	132.053	134.516	141.845	136.324	147.081	118.532	143.736	142.371	120.521	154.174	134.978	162.506	137.95	151.787	133.073	138.546	137.666	138.608
20	117.836	123.99	155.517	135.977	146.645	140.994	118.358	157.639	170.711	158.308	147.114	140.546	153.333	147.459	149.946	154.16	145.885	145.055	145.845		119.501	123.275	134.294	133.294	136.827	141.291	145.601	132.666	144.4	150.465	107.054	143.671	148.013	168.176	135.392	140.896	141.216	144.292	128.48	143.551
21	118.522	126.935	152.35	144.301	140.585	122.835	122.302	151.501	169.57	155.662	146.928	147.258	138.26	152.691	150.96	155.634	143.722	145.264	149.957		124.879	137.189	143.827	132.407	126.992	142.326	146.87	133.628	143.698	145.576	119.993	143.6	146.034	153.968	135.553	138.582	140.094	134.385	132.574	149.133
22	121.62	129.496	146.606	145.823	151.357	139.953	137.973	138.372	166.918	151.82	140.222	138.707	150.362	156.426	152.482	126.768	124.685	138.194	143.152		113.672	128.566	126.67	119.702	115.667	127.824	135.943	136.91	158.124	149.085	106.302	150.866	146.089	142.304	140.92	138.659	135.654	115.813	141.674	148.689
23	127.986	130.664	127.239	147.069	152.188	125.73	124.302	117.975	147.784	144.141	116.159	148.843	134.16	148.871	146.573	137.758	133.725	120.194	138.396		132.278	135.548	148.736	119.215	102.664	132.481	150.232	148.538	158.752	161.937	106.853	152.776	143.549	151.072	146.299	137.581	110.86	130.03	145.486	145.231
24	132.12	137.751	145.164	134.954	155.404	140.376	109.616	145.4	141.232	135.602	139.699	132.096	141.077	132.82	122.86	146.347	110.919	143.536	135.647		132.415	144.329	152.165	130.629	111.856	143.592	156.441	128.141	148.747	163.402	128.01	133.834	128.33	165.006	145.952	146.045	118.196	123.018	144.037	131.849
25	130.304	135.957	129.385	127.623	137.505	136.215	126.449	114.167	135.056	133.328	115.855	142.218	127.657	141.977	137.074	129.263	131.942	123.248	124.184		118.563	127.02	128.835	133.102	111.553	147.434	136.175	137.09	127.476	164.289	109.821	124.893	142.542	165.377	140.061	149.241	119.595	142.334	143.06	128.529
26	110.294	130.053	121.85	120.043	142.427	110.696	126.924	124.827	117.192	121.547	115.94	119.036	124.984	121.543	114.571	142.08	107.475	110.868	114.455		110.303	124.009	121.218	132.122	96.869	149.233	141.292	132.284	138.875	142.438	120.374	120.337	127.259	138.086	120.348	135.002	107.69	143.028	119.49	118.844
27	113.712	123.005	119.162	120.716	128.657	117.148	109.478	120.854	123.172	126.161	125.63	125.037	115.719	120.762	128.289	121.702	105.597	107.841	118.986		109.481	112.251	118.091	119.451	96.217	137.446	132.433	135.325	140.46	117.514	121.748	116.177	110.192	121.114	111.503	120.279	112.37	142.759	118.307	119.009
28	116.023	118.352	119.704	127.014	131.095	115.469	109.706	127.507	132.858	115.101	121.833	129.165	133.794	134.09	122.266	127.26	129.378	139.196	109.133		106.208	118.654	116.805	106.491	111.471	117.946	130.291	130.702	121.735	135.527	109.147	118.12	111.403	122.347	123.467	125.061	110.332	126.559	120.882	110.296
29	107.309	118.324	137.437	112.2	140.825	126.662	111.037	127.191	135.669	130.227	119.547	120.615	117.321	111.442	117.179	137.036	132.255	118.152	132.686		109.053	115.164	109.457	110.049	95.645	119.299	131.443	140.218	149.19	118.549	125.093	126.156	113.731	115.498	110.776	118.677	124.763	116.643	125.156	104.242
30	121.088	117.008	117.469	117.795	121.577	108.166	110.694	111.298	126.946	128.233	116.347	110.729	107.845	116.738	116.738	114.708	113.013	107.395	109.249		119.059	100.972	110.256	105.109	93.428	133.354	123.237	123.179	127.181	131.534	117.197	112.615	105.934	119.21	117.317	110.184	105.783	115.177	113.218	107.283
31	102.576	127.369	126.311	126.8	116.102	111.37	104.025	121.18	114.307	115.459	106.723	122.242	125.878	108.692	121.047	126.496	110.025	103.613	108.203		97.569	120.703	128.881	101.064	117.051	118.929	117.149	134.104	119.218	120.813	118.988	118.634	108.81	112.934	104.626	115.141	106.036	116.049	113.618	104.606
32	102.212	120.987	137.839	113.416	132.463	124.922	120.518	119.011	123.438	133.323	124.096	111.587	120.792	124.969	114.997	131.31	127.711	117.664	116.133		95.35	104.915	114.914	111.622	119.047	122.143	126.185	138.135	134.928	123.89	126.622	120.385	115.139	129.328	111.426	107.047	116.737	113.631	114.702	129.617
33	107.646	117.993	117.219	122.874	115.505	114.255	113.761	116.682	136.485	111.582	110.657	138.355	109.483	119.016	115.254	110.918	104.363	133.279	101.109		110.737	102.781	120.891	123.812	103.077	127.243	118.712	128.835	121.045	140.685	109.876	105.475	108.281	116.52	110.562	110.683	102.338	110.359	110.999	110.261
34	99.868	117.958	127.396	114.958	132.803	104.925	112.359	119.854	112.906	122.45	103.334	110.628	117.215	114.232	112.636	118.56	115.936	112.018	117.482		103.059	125.502	112.409	105.62	122.059	109.666	118.77	130.167	139.557	112.941	130.382	110.703	112.31	125.964	107.935	104.313	114.321	122.337	105.886	104.489
35	97.79	120.895	121.183	124.129	136.402	116.844	112.778	121.991	111.256	126.82	122.62	107.872	133.122	137.803	127.222	134.526	131.323	121.906	125.556		110.138	110.396	119.606	101.716	111.461	128.972	142.696	133.284	117.615	139.924	110.547	122.135	111.026	118.84	126.386	123.676	122.023	106.119	130.504	125.311
36	118.483	126.914	127.7	126.319	117.819	138.358	113.193	110.656	129.541	122.964	108.16	119.625	114.545	116.868	108.514	112.674	116.086	121.729	105.302		107.449	119.778	117.848	122.06	125.141	119.538	124.578	136.949	144.253	118.443	120.112	107.243	121.661	130.239	108.92	110.969	106.538	127.877	116.335	110.17
37	109.224	120.253	124.138	138.665	134.565	109.471	128.296	135.888	126.618	138.629	115.188	133.232	138.838	123.256	123.882	127.811	101.985	109.689	112.715		111.811	115.774	121.75	116.94	121.962	112.892	138.461	156.183	124.425	135.809	116.238	127.16	110.283	126.195	116.851	120.646	110.471	116.557	113.461	117.276
38	120.871	128.258	127.69	141.646	122.731	109.135	125.914	147.684	161.105	138.796	139.425	109.894	133.612	128.866	118.37	123.374	135.117	140.56	137.228		116.825	127.356	129.779	104.945	134.047	118.377	144.791	123.381	127.352	133.346	140.907	110.215	134.48	138.855	141.992	127.892	128.563	120.806	123.237	131.516
39	121.814	124.614	140.446	140.871	128.464	131.206	136.148	124.569	142.563	133.388	117.14	125.29	146.316	134.401	132.245	130.479	134.268	131.564	145.088		117.297	133.542	131.344	123.701	138.279	116.193	144.391	129.483	137.954	144.158	147.479	118.219	143.539	144.444	126.91	133.149	115.893	124.879	126.219	135.036
40	128.059	123.608	142.033	138.874	148.507	117.528	137.49	146.24	157.831	136.349	121.259	123.752	146.472	142.819	121.592	131.03	103.927	142.581	139.973		122.138	128.888	129.774	127.889	136.039	119.115	144.636	127.538	154.779	157.857	149.5	128.929	143.28	142.254	139.375	128.225	127.652	141.234	126.238	138.319
41	125.646	125.4	142.703	143.624	124.355	139.386	141.572	152.252	159.836	131.717	132.634	130.158	147.421	144.779	142.131	146.711	131.51	140.294	120.098		114.68	134.637	132.595	125.779	135.956	129.574	145.302	143.991	154.373	157.477	148.598	135.072	129.109	150.632	131.524	137.484	130.845	130.688	136.964	134.534
42	126.253	123.739	143.452	142.926	123.952	131.932	143.92	154.832	144.034	151.198	134.799	134.329	138.418	146.432	139.869	148.534	137.826	145.861	132.96		118.373	143.725	133.175	120.373	133.137	127.991	147.195	137.786	142.397	158.608	152.163	140.42	137.095	154.64	140.411	136.785	126.165	125.225	122.861	119.752
43	118.699	123.277	141.003	140.312	129.974	135.556	142.51	156.947	169.969	138.707	134.031	145.499	149.249	149.086	143.038	151.067	127.488	145.349	140.163		117.934	139.213	132.474	128.029	132.564	141.742	142.744	139.191	137.133	145.81	148.608	140.739	143.74	160.432	134.401	148.09	124.119	132.408	134.518	149.129
44	128.082		149.085	141.661	133.214	135.757	126.354	155.988	169.893	158.719	144.851	140.962	152.993	150.975	152.071	145.759	134.583	143.45	136.973		112.627	121.37	136.309	129.033	115.92	145.858	149.295	153.4	140.734	123.746	143.842	118.523	133.932	150.306	139.297	144.68	131.826	144.528	141.374	146.078
45	110.888		152.686	140.844	146.842	132.325	122.056	158.772	171.522	159.348	146.228	150.763	135.653	150.3	154.345	144.161	137.446	145.263	135.256		116.723	129.442	137.399	127.124	119.992	147.435	142.201	147.128	154.069	132.876	117.505	130.178	142.451	149.157	143.547	139.944	138.008	142.097	137.787	147.92
46	123.146		154.198	146.66	149.187	143.842	135.831	148.149	170.961	160.825	148.595	146.936	156.248	160.584	155.744	150.789	141.783	134.289	145.322		128.221	139.034	141.227	129.551	110.774	131.807	137.611	127.651	159.527	130.301	108.92	136.676	145.394	148.343	138.613	144.261	139.872	124.657	126.177	152.134
47	129.119		131.702	146.374	150.493	135.525	112.301	137.449	167.892	158.471	122.588	140.1	145.683	158.18	146.606	149.431	133.828	114.297	144.682		133.494	144.608	144.353	118.471	111.028	126.559	150.077	129.939	161.707	131.615	112.047	145.615	147.54	148.319	147.132	142.714	140.445	139.285	142.689	150.205
48	130.43		148.984	129.944	154.559	132.71	124.008	138.199	148.838	152.241	135.975	152.804	152.186	127.372	140.747	129.959	118.782	141.544	116.952		131.276	134.992	142.756	114.657	111.553	145.104	152.585	147.375	157.405	153.23	110.02	146.209	154.081	161.384	147.451	154.003	122.411	145.188	143.07	130.207
49	128.212		148.766	135.387	153.503	144.852	115.487	135.64	139.819	134.275	125.694	123.961	124.215	143.157	119.091	138.143	108.687	113.824	118.606		108.696	123.499	136.597	125.457	92.581	142.812	153.129	120.568	126.606	129.139	107.915	127.855	147.299	164.197	141.996	150.611	118.216	143.976	144.151	106.456
50	110.63		125.628	121.845	129.193	121.627	112.129	115.521	123.323	120.351	127.904	133.829	122.814	111.131	133.32	128.552	126.441	107.314	117.865		107.136	122.071	119.343	133.166	91.139	147.615	136.672	130.389	140.975	139.44	125.211	116.145	114.469	142.159	122.1	129.378	121.26	146.41	130.085	127.619
51	111.889		115.375	126.266	124.068	118.818	124.231	131.208	135.148	118.149	110.305	127.275	120.351	111.34	112.528	123.124	136.122		134.108		109.635	125.407	118.712	133.127	111.49	121.29	143.42	145.087	142.629	159.195	122.028	112.344	113.953	124.366	112.767	119.975	108.397	112.224	110.865	105.227
52	120.181		126.667	126.665	120.718	120.997	105.677	119.997	121.95	120.883	117.552	110.612	111.347	114.221	112.608	135.326	111.313	119.089	111.704		110.817	122.724	126.689	117.823	113.45	120.015	122.276	131.175	126.355	126.492	110.925	117.878	117.947	122.192	112.174	120.799	114.139	114.957	125.285	107.685
53	109.842		124.323	119.148	129.688	113.954	114.584	123.624	136.991	142.03	128.827	117.431	116.909	109.754	124.744	118.445	109.515	131.473	116.177		111.481	109.229	108.581	112.391	99.745	118.25	125.561	129.452	123.087	116.817	127.21	107.722	112.323	117.86	114.892	118.664	128.684	110.008	115.436	116.172
54	105.301	118.409	125.98	120.812	113.71	115.414	114.361	107.597	131.768	135.324	123.321	132.321	115.653	120.831	116.936	140.015	134.049	118.379	129.76		99.861	103.114	108.615	105.929	108.865	125.123	141.082	123.869	134.629	136.68	112.98	127.299	110.545	128.51	111.147	120.357	113.536	124.302	116.496	101.773
55	112.736	134.466	127.471	117.412	116.107	106.918	119.536	107.1	117.634	133.206	111.31	117.254	105.857	119.033	121.202	111.323	112.084	106.513	103.17		107.525	122.379	115.162	105.872	88.567	123.216	132.05	131.872	116.86	134.037	120.362	111.515	98.335	117.326	105.107	123.296	106.614	114.882	120.083	120.512
56	107.16	117.602	138.899	120.913	131.728	114.747	121.444	108.526	129.664	113.783	137.016	127.439	124.878	135.979	110.514	121.532	101.476	123.275	106.098		101.383	101.695	110.739	116.766	104.32	117.141	123.367	131.843	143.065	140.769	121.42	118.446	98.464	131.544	108.346	107.669	127.309	120.411	107.877	102.281
57	102.41	111.316	122.402	115.727	116.159	125.999	112.445	123.872	131.781	126.24	111.703	117.634	120.712	110.403	114.147	105.11	115.025	118.357	117.775		97.146	97.875	106.485	96.822	125.278	118.074	119.051	129.69	126.086	127.661	108.46	120.584	102.529	122.52	108.603	115.067	107.773	105.311	119.485	110.268
58	102.2	124.656	122.224	125.173	119.216	112.746	105.264	115.321	109.12	116.033	108.645	127.542	112.094	128.419	114.315	111.325	102.323	125.628	119.056		108.664	117.9	121.508	101.905	101.101	133.943	134.351	131.134	120.89	115.678	118.669	115.097	122.259	134.696	110.809	108.496	119.549	106.308	122.169	131.144
59	115.424	119.65	129.592	112.08	144.123	115.536	120.115	107.967	125.671	132.947	126.171	129.757	126.08	116.286	127.347	118.742	114.403	109.353	101.542		98.045	103.373	106.667	106.164	111.853	117.275	127.495	121.45	131.049	131.885	135.392	118.851	104.347	119.017	114.32	134.867	113.001	118.748	112.757	107.146
60	103.369	112.314	119.525	116.491	116.937	105.103	116.375	129.634	114.961	123.898	109.969	116.294	115.888	113.661	109.266	112.888	140.275	103.782	126.819		114.07	112.687	122.462	120.483	109.024	115.411	130.688	146.336	121.486	116.692	112.97	114.634	112.439	139.665	116.831	117.976	104.889	115.739	122.944	122.275
61	107.663	120.392	141.094	127.951	120.39	112.183	122.917	122.928	138.34	124.589	132.729	139.934	142.025	126.968	112.138	142.405	118.86	119.764	107.778		111.047	113.543	122.808	106.918	135.687	119.729	128.74	127.341	135.539	119.452	118.368	121.785	121.223	114.398	121.738	117.374	125.579	109.771	113.387	120.879
62	115.001	119.005	136.537	132.337	142.252	123.536	118.927	118.35	125.053	153.231	142.809	113.779	134.442	120.228	126.747	115.061	128.166	131.56	141.482		117.639	128.021	120.635	125.842	140.621	118.834	136.538	122.473	139.064	135.88	142.33	116.979	121.815	145.435	129.686	127.119	122.096	124.456	118.326	137.583
63	122.67	121.782	144.745	133.957	122.966	109.811	131.349	146.876	142.225	159.634	119.597	125.951	151.767	133.702	126.951	129.298	139.739	125.375	143.924		122.971	135.5	123.686	121.556	141.902	124.896	143.797	131.606	127.87	121.098	149.385	127.379	140.87	136.541	137.151	128.186	126.024	116.81	125.175	150.389
64	126.241	123.464	142.031	136.232	112.748	130.469	140.893	119.085	157.417	141.439	121.335	127.393	150.613	142.19	128.484	147.807	118.801	142.875	145.878		120.719	128.18	129.591	125.291	130.292	120.262	143.255	136.743	143.185	150.537	146.133	140.43	126.251	142.574	139.835	130.766	130.192	132.444	131.871	132.816
65	125.75	118.225	141.421	134.548	131.309	134.48	140.233	151.347	143.5	151.098	132.945	136.449	140.879	155.572	134.191	148.315	144.567	144.334	150.16		125.993	130.339	126.089	132.275	136.809	128.835	143.651	123.937	148.894	124.534	147.581	146.245	129.187	148.778	139.1	141.136	139.32	137.769	131.716	112.239
66	126.237	125.124	147.235	141.079	129.017	138.7	138.08	150.705	162.313	152.763	143.143	144.83	150.408	149.052	144.758	155.613	132.156	146.567	126.882		125.72	129.806	135.5	134.345	143.691	130.721	142.183	145.454	128.391	140.219	119.077	152.392	138.461	148.548	131.63	146.076	133.382	133.475	131.009	136.716
67	114.832	126.039	138.077	136.275	138.193	134.447	141.242	149.143	163.592	152.043	145.935	149.225	159.873	148.54	138.586	152.383	143.796	119.703	133.815		127.671	137.74	134.09	136.031	148.42	135.238	145.203	117.479	147.424	130.83	106.025	126.482	137.957	146.94	136.22	150.908	113.133	143.683	135.925	146.862
68	126.587	121.066	145.303	137.956	146.87	140.149	134.14	154.129	165.916	140.067	145.192	143.882	143.903	151.276	149.322	140.465	143.507	135.528	131.402		131.945	133.221	122.832	140.639	145.484	141.261	142.82	135.861	146.144	136.74	107.481	121.758	142.946	157.918	136.289	150.444	137.926	144.631	137.114	152.737
69	115.39	122.743	150.163	145.272	139.297	125.558	117.86	151.498	168.326	154.636	151.071	139.506	138.591	150.256	152.808	154.429	133.287	126.906	145.511		134.065	123.071	144.578	137.118	125.988	125.492	145.253	135.088	158.481	142.799	117.075	133.527	145.87	148.984	135.039	131.639	140.574	130.011	135.887	148.209
70	119.505	126.569	148.759	137.211	149.771	129.119	144.369	148.172	166.356	149.43	132.151	146.479	156.962	158.263	155.226	152.155	124.486	144.764	149.112		136.072	129.197	150.135	134.655	125.003	127.012	147.913	146.727	160.393	144.813	107.044	141.016	143.606	147.537	137.162	132.502	140.659	137.303	129.475	148.875
71	127.931	124.141	149.777	144.92	153.346	124.606	120.506	122.453	155.136	126.642	128.494	150.692	124.186	156.861	146.777	150.712	127.824	145.432	144.032		127.498	143.576	151.765	131.36	118.176	131.743	145.198	153.567	160.594	158.381	113.361	153.416	131.462	153.933	145.73	143.21	137.326	137.911	139.439	125.186
72	129.699	128.545	139.17	137.58	155.024	140.368	117.11	130.765	137.133	130.564	147.965	138.398	145.835	128.945	129.479	118.453	114.95	128.973	121.757		124.747	135.002	128.653	133.968	114.829	136.652	132.4	154.729	144.729	160.507	117.79	156.78	136.873	160.686	142.061	141.925	111.792	144.486	143.49	116.642

## Sheet: Fig2C
	WT																																KI
1	96.977	99.84	88.953	96.661	108.894	101.783	83.777	97.899	99.962	103.429	102.228	89.818	85.111	99.056	102.38	106.065	103.645	87.214	96.056		85.372	84.324	98.975	91.441	80.809	108.098	91.132	112.36	91.512	124.245	87.84	96.755	101.182	114.282	104.028	107.008	91.763	98.056	100.411	86.485	127.42	171.751	145.051	154.23	132.676	123.313	121.849	171.399	139.97
2	86.868	95.736	79.993	79.755	85.374	81.324	78.228	84.269	95.546	89.819	80.676	101.274	83.719	93.377	85.205	102.544	99.841	84.8858	79.884		86.028	84.532	87.894	93.262	79.244	111.204	92.9	93.181	112.557	107.744	104.485	85.415	85.671	112.463	93.5	92.074	92.662	94.941	82.807	82.473	126.249	168.904	154.868	152.548	128.601	121.884	121.518	163.373	129.092
3	82.425	90.543	82.406	82.918	96.454	80.469	83.076	99.357	85.794	92.468	92.745	92.439	77.617	83.127	98.871	82.049	72.77	106.877	77.069		82.895	89.761	84.967	80.808	68.188	97.124	91.608	98.65	92.209	108.233	92.901	87.941	87.046	92.107	84.687	88.877	82.759	95.869	86.485	88.038	134.956	175.063	159.978	146.686	127.694	121.091	121.183	153.816	125.494
4	86.118	87.754	76.327	79.551	82.939	77.509	75.038	85.176	100.364	103.634	91.995	80.812	82.315	82.45	87.934	96.049	82.591	88.468	91.836		81.103	84.198	77.571	78.934	77.628	100.254	85.81	93.535	100.272	101.795	81.53	84.015	89.287	92.718	91.053	90.646	86.671	87.356	85.658	76.93	131.08	156.85	162.068	145.162	119.637	117.569	121.954	148.386	125.638
5	77.316	88.963	96.548	83.36	97.386	78.394	91.478	82.029	84.316	86.615	77.097	84.335	76.382	82.988	82.897	98.934	94.371	90.607	90.49		78.959	73.42	80.244	85.872	68.416	88.194	79.711	89.493	94.818	109.992	101.409	91.677	78.289	87.227	87.7	82.901	83.591	84.811	77.712	79.532	139.09	141.813	139.681	155.006	125.711	124.512	122.243	154.546	118.088
6	75.08	89.449	77.888	77.684	93.172	82.456	78.37	82.35	95.36	88.479	79.909	89.716	91.026	90.691	93.45	100.468	70.935	85.891	80.262		71.225	85.656	77.087	74.171	81.263	89.505	75.355	85.752	86.32	87.48	96.826	82.179	82.277	87.166	77.642	76.971	92.48	80.208	81.21	89.417	139.092	148.491	137.82	152.236	121.948	119.264	118.436	147.943	118.203
7	73.701	87.453	91.1	78.746	80.8	94.571	84.955	96.14	85.456	100.721	100.958	85.229	77.65	89.029	80.428	80.487	85.589	77.888	85.736		78.812	68.011	88.573	87.043	72.26	88.686	96.234	97.732	103.999	83.056	81.186	93.259	75.36	92.54	74.95	76.467	75.909	81.081	82.179	81.155	132.824	144.121	145.418	152.554	115.878	118.763	117.151	142.483	114.89
8	84.796	91.343	76.245	88.821	81.283	74.475	72.175	79.995	86.11	87.583	78.518	82.524	72.002	83.472	90.086	76.451	71.046	96.438	81.975		73.314	73.592	80.904	77.882	68.763	83.008	85.063	81.374	85.114	86.378	93.023	79.9324	74.441	79.276	80.43	75.556	71.667	80.673	78.154	97.276	136.72	141.992	123.563	151.282	116.592	119.965	124.727	147.161	115.804
9	73.431	91.84	79.102	76.466	106.038	78.207	71.719	83.483	92.835	86.043	73.144	90.949	83.254	84.94	92.411	88.232	74.403	80.282	78.541		84.992	96.872	78.572	81.515	93.961	84.678	89.507	98.41	92.085	96.435	98.925	89.002	90.581	85.626	74.912	81.266	94.826	84.801	90.242	82.849	147.524	127.157	120.08	159.018	121.376	117.948	121.182	144.211	120.703
10	68.616	86.97	89.862	82.607	80.88	75.64	83.109	99.285	81.63	95.14	70.975	102.853	86.448	89.651	78.897	80.397	99.032	89.207	90.161		71.9	73.382	89.201	92.36	84.203	91.554	90.238	87.7	92.867	80.887	83.36	88.179	79.43	91.675	86.413	76.102	77.204	91.898	78.035	78.162	136.404	131.914	121.741	160.791	111.336	118.829	126.577	153.323	120.476
11	72.247	89.811	77.457	75.751	81.399	94.042	79.621	79.122	89.47	97.64	96.024	80.41	70.886	78.812	77.676	70.745	75.3	95.614	76.658		79.24	78.501	80.265	75.456	88.967	89.562	81.927	96.156	89.513	92.422	102.009	97.56	90.719	82.274	86.577	96.65	77.184	79.345	76.729	91.888	141.683	124.182	117.16	155.38	120.684	120.822	128.916	162.206	115.406
12	84.282	93.761	89.621	86.307	110.75	80.311	71.207	82.524	94.869	89.699	77.887	78.75	91.692	77.183	91.522	86.978	79.802	77.822	88.71		72.475	84.048	91.57	76.232	98.44	75.707	94.166	89.529	106.59	90.335	111.425	79.121	87.803	80.998	78.523	80.822	90.05	90.185	85.024	91.606	131.036	130.102	125.425	157.036	114.657	135.787	131.072	157.372	118.943
13	72.825	84.482	94.76	93.026	95.648	73.259	86.878	113.375	90.085	95.433	79.106	100.599	84.1	84.037	85.464	96.797	103.069	79.49	85.734		81.513	90.373	81.784	89.064	91.718	86.739	87.989	99.089	87.98	89.893	112.119	83.069	83.334	93.533	85.451	88.853	75.364	101.734	80.594	83.95	139.404	125.262	114.573	157.803	124.266	139.196	128.796	164.393	125.365
14	81.634	91.543	96.183	98.609	81.391	90.904	86.255	116.157	103.36	108.701	91.346	85.511	102.793	91.972	83.951	77.477	90.576	105.223	103.376		82.536	87.607	81.198	87.151	111.06	77.49	99.741	87.119	102.439	109.702	114.351	92.47	105.783	104.456	98.358	91.897	91.163	93.022	87.462	94.614	133.366	130.371	120.791	166.185	120.171	135.035	133.431	172.263	129.749
15	85.832	91.506	93.312	99.914	106.672	76.009	87.635	90.178	100.692	108.333	89.082	104.273	117.004	94.875	86.47	94.066	73.593	105.713	109.781		87.408	95.75	93.547	97.345	111.139	87.573	100.423	97.159	110.453	102.138	114.715	93.809	111.922	101.815	96.419	95.285	86.594	86.02	89.032	107.71	138.617	129.816	127.271	159.617	126.357	125.234	128.603	165.484	125.296
16	93.096	91.886	103.501	98.015	106.647	93.803	95.169	107.064	114.229	93.626	100.897	86.496	105.254	102.774	97.715	98.434	98.552	102.204	112.839		85.328	94.067	89.302	94.06	109.89	87.749	102.041	100.468	113.102	98.998	116.022	92.692	99.771	104.604	102.692	89.441	98.746	93.877	93.868	92.846	139.17	134.979	126.939	167.336	123.797	120.446	131.77	159.263	131.573
17	92.822	91.848	102.514	105.933	89.263	88.333	99.298	119.759	100.056	98.683	86.395	107.896	107.976	106.541	95.557	110.799	99.92	108.202	107.757		87.271	95.668	88.255	96.052	91.317	91.796	100.624	102.769	108.444	108.158	114.276	105.194	97.933	101.887	97.185	99.82	95.139	98.937	92.718	108.064	137.24	141.461	131.545	159.928	120.812	128.866	129.798	157.026	137.459
18	96.388	93.893	107.16	102.294	96.248	101.319	100.396	116.846	119.612	109.24	104.871	105.023	110.022	108.812	108.619	112.244	91.607	93.583	109.545		90.921	106.508	93.03	100.957	111.962	98.786	102.917	107.719	99.884	99.754	109.578	114.331	111.635	111.324	102.728	103.009	101.863	97.636	89.148	111.559	135.118	140.449	148.337	156.823	126.483	132.527	130.289	160.084	125.878
19	85.169	94.135	109.093	94.745	98.903	101.902	97.699	117.689	124.047	114.608	109.699	111.505	108.835	108.659	106.676	112.639	105.147	107.537	112.209		92.098	108.12	94.393	104.045	112.046	103.687	102.727	82.993	106.692	105.199	92.083	112.958	105.04	114.985	102.974	111.333	101.939	103.834	95.42	105.582	145.777	153.469	153.152	163.805	132.837	121.988	129.782	157.835	123.491
20	84.477	94.859	111.799	96.691	114.271	104.719	82.316	122.312	124.294	117.963	110.279	112.645	112.324	106.694	110.146	114.93	108.209	110.677	109.46		90.097	91.655	96.508	103.141	107.927	108.504	100.911	95.478	106.638	112.188	81.304	105.997	115.568	118.137	99.798	103.675	108.052	108.35	90.179	108.579	145.567	154.965	156.234	162.801	136.662	128.266	127.606	155.041	130.937
21	87.816	98.622	109.77	104.064	109.562	91.36	83.42	116.827	123.678	116.533	110.312	117.055	100.43	110.607	111.046	115.998	105.769	111.16	112.581		94.29	102.685	104.698	102.797	99.043	108.438	103.166	95.773	106.633	108.336	89.229	105.906	113.442	109.941	99.711	103.807	106.955	101.228	92.183	111.353	147.162	165.386	153.495	160.016	140.796	129.413	127.571	153.494	132.352
22	89.258	99.998	104.691	105.742	118.352	102.393	94.798	106.43	121.522	113.918	104.817	109.537	108.47	113.195	113.531	92.457	90.474	107.824	107.149		86.754	96.483	90.334	91.616	89.328	95.685	96.063	97.665	119.159	111.6	78.159	112.378	113.088	101.33	103.863	102.179	103.737	84.446	101.681	111.194	135.912	155.025	130.18	159.727	145.545	135.777	128.95	162.534	127.919
23	94.64	101.271	87.434	104.864	118.615	92.679	84.972	85.766	108.403	108.973	83.905	116.377	96.957	107.916	109.06	100.682	99.206	90.393	104.468		98.946	101.473	107.729	90.851	78.106	98.623	105.766	106.452	118.111	120.174	77.315	113.007	112.696	107.28	106.51	101.982	83.187	96.61	103.827	108.861	129.677	159.322	144.394	161.009	148.274	141.463	124.398	159.194	134.607
24	98.173	106.75	103.756	95.521	120.167	103.749	72.89	110.792	102.878	102.78	103.371	103.837	100.202	94.615	89.258	108.81	78.925	113.967	102.506		99.592	108.227	110.235	100.917	85.685	108.935	109.418	90.638	111.754	120.067	94.964	98.898	100.328	116.788	107.672	106.606	87.445	91.469	102.732	99.28	138.956	164.712	144.919	154.639	140.93	139.143	122.663	164.232	142.344
25	96.566	104.729	91.123	89.838	105.82	101.077	87.354	86.087	99.902	100.385	84.148	111.616	91.267	103.176	101.615	95.919	97.422	95.645	93.448		90.386	93.549	91.853	102.961	85.354	111.94	96.819	100.314	92.147	120.207	80.358	92.465	111.922	116.382	104.217	110.434	91.817	106.665	100.9	96.611
26	80.846	100.838	84.125	84.297	109.733	78.738	86.658	92.843	86.43	91.796	81.841	91.967	86.698	85.274	83.768	106.735	75.234	86.1972	84.532		83.17	92.568	85.675	102.203	72.023	114.544	101.192	94.952	101.349	106.097	88.529	87.87	100.089	98.59	88.671	99.994	79.665	108.474	84.863	88.455
27	82.055	96.558	83.376	84.567	96.307	84.566	73.825	90.164	89.687	94.716	90.702	95.971	79.323	84.151	95.427	87.267	72.748	82.2777	87.521		82.561	81.63	82.929	91.62	69.819	104.401	94.674	96.034	105.413	87.098	91.192	83.302	84.551	86.944	83.357	88.426	83.256	107.031	84.613	88.11
28	85.342	93.591	83.156	88.772	97.708	82.385	74.229	95.653	98.558	86.666	89.382	102.016	94.3	97.591	90.347	91.684	93.603	110.223	79.481		78.082	86.709	81.958	82.86	83.269	85.313	92.29	92.644	87.111	101.541	79.373	84.572	85.585	87.761	93.302	93.47	79.392	93.93	85.321	78.417
29	78.482	92.567	98.236	78.146	107.157	92.647	74.57	94.432	98.599	97.396	86.121	93.166	78.362	79.065	86.478	100.533	98.316	92.9664	100.071		80.628	84.182	75.839	84.013	69.966	86.921	92.922	101.796	110.594	88.549	92.511	92.45	87.976	81.219	81.836	87.134	94.547	85.341	87.41	76.515
30	88.436	91.651	81	81.499	91.678	77.114	75.135	81.031	94.128	98.289	84.883	82.433	71.471	83.018	86.03	81.237	80.669	82.563	81.945		88.123	74.463	77.978	80.683	66.044	100.927	87.416	85.864	95.19	98.463	87.687	79.206	79.288	83.514	87.553	80.176	76.459	82.527	80.423	76.883
31	73.773	98.222	87.881	89.627	85.589	80.701	70.479	87.141	83.401	88.174	75.656	94.864	88.699	75.593	89.926	89.583	77.216	78.008	80.12		70.251	89.913	93.025	74.562	87.24	87.192	80.193	97.412	85.04	91.448	85.545	85.379	81.382	78.46	75.726	83.411	76.094	84.38	80.552	73.51
32	72.506	93.277	96.224	79.172	100.21	89.641	82.904	83.995	90.773	100.86	89.885	83.708	81.866	88.451	84.603	97.67	92.953	89.9358	85.917		68.801	75.704	80.877	82.18	90.106	88.8	89.538	98.403	99.496	93.691	95.051	87.322	86.929	88.897	81.568	77.11	84.922	81.41	81.786	95.845
33	78.372	90.432	79.794	85.364	85.571	82.924	77.178	81.239	100.35	84.529	81.185	108.565	72	83.393	84.246	78.518	71.666	107.796	73.772		80.453	74.84	85.663	94.175	76.706	93.929	83.541	92.537	84.736	104.63	79.725	76.597	81.772	81.445	80.939	78.766	69.318	78.435	79.87	82.572
34	70.644	91.67	90.037	79.159	100.406	74.597	75.659	86.025	82.62	91.638	72.14	84.429	79.076	78.724	82.73	84.458	82.002	87.4597	86.089		75.679	92.816	80.972	79.816	93.375	78.978	84.082	90.521	103.152	86.111	96.515	79.053	84.932	88.777	76.767	72.886	79.031	89.61	73.466	74.629
35	66.877	92.633	83.749	87.422	105.684	83.366	76.957	88.495	80.423	95.17	89.213	79.247	94.002	98.415	94.277	99.944	95.988	94.7408	94.744		82.053	80.479	84.246	73.691	86.252	94.225	100.302	96.434	84.385	103.798	83.033	88.375	82.476	82.471	91.065	90.033	89.795	75.506	93.066	93.186
36	84.38	97.228	88.334	89.378	88.661	101.465	77.593	76.141	93.636	91.695	76.316	89.59	75.644	82.186	78.861	77.09	83.333	96.4534	77.748		80.118	88.993	85.555	92.672	97.49	88.909	88.153	96.565	106.647	87.84	88.838	75.817	93.891	90.713	78.647	79.178	75.059	92.037	83.821	81.232
37	78.737	91.151	86.005	101.009	101.83	79.954	88.543	100.43	90.486	104.341	81.168	104.398	99.571	86.033	90.703	88.773	70.204	83.8	83.449		85.049	86.446	86.548	90.598	95.583	81.519	97.55	114.77	90.944	101.421	87.358	92.534	84.489	88.027	84.87	88.862	76.756	85.982	79.752	84.404
38	86.338	96.802	90.531	103.271	94.061	76.273	88.954	111.961	116.022	105.595	102.853	83.179	95.778	92.685	86.151	87.865	97.616	110.787	101.46		87.192	95.679	91.063	80.361	106.803	85.358	101.784	87.959	94.448	100.42	105.969	80.211	103.506	97.896	101.058	95.104	94.975	86.809	88.424	98.243
39	89.75	94.74	101.229	101.73	96.212	95.481	94.442	91.393	104.42	100.808	83.635	95.98	106.554	96.991	97.257	92.381	98.437	106.117	107.428		86.901	100.48	93.741	94.973	109.778	83.477	102.692	91.537	101.724	106.096	110.51	85.139	112.468	102.319	94.416	99.015	83.943	92.907	90.66	101.676
40	94.148	93.379	103.584	99.896	115.937	85.987	96.509	110.471	114.131	102.592	87.669	93.348	107.909	103.191	88.864	95.427	72.139	111.759	105.11		92.509	97.236	94.029	98.743	108.063	85.389	104.02	90.994	115.459	115.763	112.78	93.897	111.165	101.383	100.639	95.858	94.781	104.973	90.35	104.757
41	93.738	95.498	103.414	102.197	95.276	102.198	98.616	115.833	116.51	99.336	97.615	100.895	108.955	104.963	104.241	108.291	95.607	111.51	90.892		87.966	101.141	94.205	99.763	108.388	95.53	104.201	105.288	115.054	115.079	112.108	98.733	101.07	106.152	97.803	101.682	98.581	99.32	98.105	102.544
42	95.048	93.94	104.547	103.104	92.026	97.69	100.077	118.057	104.768	114.454	100.03	104.373	101.422	106.8	103.687	111.578	101.482	114.623	100.156		87.898	108.671	94.543	91.714	105.315	97.06	104.377	98.471	107.022	114.785	114.297	102.74	107.4	110.297	103.055	102.347	97.223	93.628	89.024	91.469
43	88.812	93.706	101.32	101.687	100.523	100.699	98.978	119.643	124.057	105.178	99.52	114.166	110.456	108.588	106.316	112.098	93.002	115.492	104.475		90.192	105.777	94.777	98.938	104.134	108.971	100.694	98.779	101.231	107.271	111.571	103.567	112.373	113.237	100.027	109.002	93.078	98.632	95.66	112.367
44	95.368		108.908	101.027	102.549	101.481	87.008	118.805	124.14	120.521	108.912	111.267	113.154	110.243	112.868	109.198	98.064	112.778	102.295		86.436	89.984	98.056	99.838	90.203	111.72	105.903	111.986	104.504	92.975	108.635	84.492	104.955	107.935	103.94	107.749	101.057	109.429	102.111	111.031
45	81.05		110.026	98.902	115.511	98.767	82.544	121.912	124.953	120.963	109.511	119.593	97.498	109.597	114.179	105.644	99.278	116.631	101.323		87.731	96.279	98.321	98.901	92.153	112.541	100.612	107.112	115.196	98.437	89.136	94.394	110.89	105.258	106.773	103.319	104.767	106.802	100.332	112.347
46	90.678		111.348	107.108	117.13	106.351	92.843	112.229	124.673	121.136	111.47	115.987	114.825	116.58	115.259	111.856	104.112	105.19	109.845		96.247	104.435	103.939	99.647	86.004	100.131	97.221	91.262	119.656	95.486	80.993	102.11	113.529	106.616	103.958	106.478	105.201	92.906	90.393	115.923
47	96.387		91.46	104.946	118.024	100.157	74.908	102.517	122.469	118.98	90.162	109.112	105.684	113.858	108.765	112.1	97.499	88.2708	108.561		100.606	108.591	103.035	89.973	85.381	92.15	106.081	91.826	120.515	97.161	82.924	107.575	115.396	106.347	109.57	106.185	106.725	103.265	104.299	113.604
48	96.422		106.575	90.789	119.757	97.909	85.242	104.109	109.192	116.034	99.791	120.063	111.447	92.272	104.873	96.175	84.855	115.467	89.092		100.403	100.533	102.54	88.651	85.715	110.528	107.121	105.721	117.218	113.685	80.778	107.333	121.467	113.976	109.755	113.866	91.709	109.198	103.774	99.206
49	94.84		107.029	97.42	120.014	107.602	79.795	101.76	103.661	102.541	91.723	95.285	87.642	103.616	88.761	100.868	74.608	90.311	89.247		82.216	90.678	97.883	97.262	68.004	108.311	105.971	84.203	91.914	96.891	78.427	92.982	116.57	115.259	105.224	110.877	88.186	108.414	103.582	81.244
50	80.438		90.159	85.414	99.156	90.128	76.586	84.338	90.634	91.397	94.767	102.809	85.526	79.367	97.974	95.879	90.371	82.6612	88.49		80.494	90.159	85.538	102.752	66.024	112.896	97.306	92.723	103.621	103.895	92.25	82.976	90.659	101.966	92.546	94.234	91.057	109.104	94.99	96.48
51	81.455		79.184	89.978	93.661	86.049	85.039	93.329	100.551	91.173	77.94	98.812	83.422	77.415	83.171	89.702	99.658		101.311		84	93.489	83.904	103.113	83.182	90.93	100.473	103.387	105.407	117.338	90.366	80.346	87.413	88.983	84.803	89.499	78.438	84.096	79.439	79.466
52	88.894		88.731	88.698	89.94	89.499	71.031	87.998	89.719	91.905	87.055	81.663	75.085	80.682	83.404	101.149	78.249	90.1172	83.859		83.29	90.833	90.206	89.686	85.09	87.803	87.296	94.43	91.387	96.032	79.688	85.742	90.788	87.384	84.48	89.185	82.158	84.612	90.05	80.149
53	80.682		87.722	85.428	97.801	81.986	79.379	89.986	99.491	107.29	93.829	89.201	78.05	75.048	91.665	84.762	74.688	99.693	86.663		82.028	80.433	78.273	86.517	72.734	87.029	89.347	90.983	89.151	87.225	94.211	77.805	88.2	84.18	87.226	86.965	96.042	78.697	83.164	84.08
54	76.289	83.642	87.192	84.486	83.696	81.904	77.29	79.287	97.468	101.66	90.146	100.465	80.469	86.064	87.302	104.84	97.993	87.828	95.963		71.376	74.366	76.371	79.998	79.046	89.782	99.482	85.617	98.494	103.004	85.033	90.8	86.558	92.53	82.23	89.984	84.954	92.475	80.84	74.696
55	80.969	100.575	87.969	80.786	84.027	74.187	81.147	77.241	86.31	98.365	77.132	85.873	68.169	84.18	90.055	79.759	80.032	76.283	75.79		76.871	90.388	81.28	79.065	59.357	89.171	92.647	93.501	82.186	101.999	89.238	79.678	73.607	81.931	76.302	91.101	77.166	83.994	84.057	89.523
56	76.265	84.677	98.984	85.349	98.882	80.39	83.867	76.936	93.679	86.128	99.461	96.108	86.074	96.664	81.678	88.672	67.557	89.939	76.344		74.073	72.662	80.812	89.448	76.192	84.362	86.41	93.617	105.018	103.442	90.477	85.73	72.845	94.58	77.077	76.621	95.925	89.01	72.56	73.096
57	71.943	77.734	83.05	81.608	86.619	91.362	76.038	90.813	97.916	93.189	79.664	83.53	80.185	77.517	83.747	73.804	80.254	87.446	83.826		69.721	69.326	74.625	70.956	95.417	86.04	82.375	92.247	91.447	95.121	79.175	87.3874	75.088	85.71	76.711	84.62	79.194	74.531	83.382	80.067
58	70.795	90.517	82.38	88.508	86.729	80.047	69.966	84.248	80.225	85.532	75.489	95.867	72.075	91.19	83.331	78.712	67.215	92.273	87.384		76.289	85.449	86.623	74.867	72.788	99.77	94.636	94.309	85.385	86.28	87.551	83.319	95.355	96.285	78.763	77.74	87.768	73.977	86.425	98.148
59	82.463	88.74	90.111	77.737	111.771	82.854	81.957	77.455	91.15	98.628	92.069	100.116	85.9	82.124	94.768	83.737	78.298	79.636	72.947		71.02	73.379	75.412	77.864	83.645	85.033	88.314	85.433	96.51	98.701	102.34	84.86	80.638	85.88	79.435	98.049	84.104	83.901	78.817	79.03
60	73.667	79.701	80.15	81.809	86.883	73.13	79.027	95.892	83.06	92.259	75.969	86.38	76.662	78.068	80.459	77.203	102.138	73.245	92.447		82.789	82.126	85.224	92.132	81.034	81.587	89.4	105.039	85.976	88.01	83.785	82.244	85.135	100.454	84.147	86.022	73.582	84.694	86.091	91.123
61	76.033	90.307	100.598	91.614	88.125	77.225	83.222	92.152	98.898	92.499	97.067	108.231	100.391	90.057	81.915	104.106	86.341	86.569	78.595		80.723	84.057	87.889	80.212	104.637	84.97	90.856	91.09	99.184	87.927	88.557	88.6159	93.54	81.214	88.098	85.501	92.646	77.597	77.397	91.173
62	83.909	88.168	96.107	95.193	109.986	88.38	80.983	88.318	90.796	112.897	104.982	84.747	95.945	86.166	93.215	82.219	92.763	98.744	103.407		87.388	94.926	84.562	96.143	108.956	84.716	96.312	84.623	102.296	100.718	106.108	84.855	94.376	102.554	93.878	94.396	91.466	90.762	81.507	104.386
63	90.014	90.735	104.425	96.651	92.639	78.147	89.33	114.218	102.906	116.641	87.937	96.868	110.386	95.669	93.264	93.255	104.384	93.468	105.68		90.105	101.208	88.031	95.085	111.1	89.984	101.378	94.693	93.378	90.913	112.422	92.655	108.723	97.657	99.422	94.644	91.754	85.801	87.639	114.297
64	92.676	94.442	103.122	98.263	82.701	94.402	96.214	88.147	114.199	104.862	86.039	98.196	109.68	103.113	94.425	110.29	85.861	107.159	107.844		88.679	95.727	92.149	97.503	101.802	87.022	101.553	98.207	106.054	110.981	109.162	100.787	98.77	100.775	102.758	97.243	98.154	98.635	92.753	101.443
65	93.868	88.685	100.635	96.697	100.111	98.293	96.126	117.125	105.324	110.591	96.885	108.062	100.624	111.786	99.024	111.441	108.301	110.15	112.002		91.603	97.883	90.941	102.189	107.023	97.541	102.718	87.639	110.899	93.914	110.884	104.402	100.174	105.246	102.459	104.409	106.03	102.116	91.354	84.924
66	94.708	97.773	105.645	102.424	96.626	102.303	94.443	117.215	119.201	112.276	105.383	115.498	111.846	107.931	106.558	116.457	98.313	109.825	95.29		92.941	98.043	98.58	104.21	113.245	100.244	101.679	105.9	94.292	104.458	90.819	109.305	109.196	106.452	97.398	108.782	102.324	98.125	91.298	104.526
67	86.722	97.347	97.61	98.813	107.637	99.504	96.836	114.033	119.791	111.44	107.772	118.189	117.934	107.75	102.922	114.937	107.713	89.503	98.301		94.205	103.564	97.604	105.409	117.517	103.982	102.787	82.831	109.56	98.132	78.997	92.32	107.809	103.656	101.734	111.185	85.373	107.837	94.107	112.257
68	94.598	92.637	103.009	100.37	115.441	102.898	92.108	118.112	120.819	103.657	108.091	113.631	105.809	109.66	111.081	104.483	106.447	102.534	98.382		97.676	100.691	87.881	107.696	113.945	108.324	100.457	95.492	109.863	101.934	79.132	89.27	111.598	111.621	101.37	110.35	105.193	108.22	97.721	116.02
69	85.351	94.018	107.843	104.912	109.764	92.203	81.216	116.863	122.886	115.147	113.153	109.815	98.433	108.609	114.106	114.956	98.59	95.874	109.154		99.15	90.649	104.235	105.651	98.537	93.195	102.725	99.266	119.29	106.685	86.724	96.427	114.347	106.058	98.474	96.771	107.218	96.907	96.535	112.709
70	88.008	97.346	105.014	97.291	117.609	92.229	99.294	114.184	120.405	111.778	97.33	116.109	116.69	114.112	115.346	112.825	89.854	109.809	110.939		101.01	96.112	109.159	104.334	96.574	93.748	104.192	107.385	120.673	108.166	77.514	102.837	112.18	104.929	100.601	98.259	108.413	102.902	90.761	112.743
71	94.38	98.637	106.379	103.594	119.768	92.078	82.147	91.855	113.349	93.976	92.288	118.589	86.18	112.877	109.348	112.693	94.725	109.269	108.815		94.712	108.19	109.134	101.174	90.78	99.627	102.24	111.284	120.315	117.177	82.366	110.72	103.528	109.358	105.446	105.169	105.531	103.107	99.514	96.113
72	96.42	101.496	98.276	97.661	120.256	103.518	79.39	97.202	99.145	97.604	109.663	107.021	105.524	92.432	94.833	85.408	80.842	97.066	91.292		93.2	101.046	92.9	104.332	87.254	103.094	93.658	113.43	108.977	118.282	86.369	112.966	105.943	114.552	104.28	104.801	84.375	107.28	102.447	89.121
[truncated: 16 more columns]

## Sheet: Fig2D
	WT																																KI
1	114.305	101.372	128.528	127.116	140.827	132.691	121.53	132.302	160.891	125.256	125.039	122.701	130.757	112.874	145.141	107.557	137.143	131.548	132.305	165.874	130.289	113.6	122.584	131.171	110.586	157.152	147.044	158.666	106.007	122.785	128.805		139.842	114.331	99.592	120.927	118.211	174.703	134.611	137.01	119.421	114.78	185.701	118.568	155.575	136.016	113.803	136.158	127.814
2	126.401	102.096	110.217	127.72	134.022	114.855	128.446	159.782	152.141	124.46	115.883	110.78	138.316	106.419	122.963	134.493	135.938	140.593	136.09	140.858	127.619	109.269	127.235	157.124	117.178	139.244	151.028	157.419	107.701	125.999	133.497		124.223	110.651	98.758	128.562	122.771	167.492	136.658	121.672	124.539	119.271	185.201	131.219	162.955	122.348	112.921	137.624	137.503
3	109.226	104.02	120.526	103.502	115.156	133.369	124.204	137.289	137.727	152.752	130.818	124.535	122.55	111.116	113.725	122.731	120.902	126.712	151.428	150.744	137.078	109.898	113.839	127.405	113.8	147.462	153.726	145.464	107.355	132.713	135.428		131.961	118.681	107.331	121.023	121.118	151.13	145.084	118.991	127.905	112.787	181.836	116.213	156.513	134.547	115.008	139.319	127.983
4	112.572	112.938	109.024	109.884	118.548	112.348	136.278	130.295	159.335	120.457	116.76	106.741	134.889	105.549	129.778	108.542	115.618	140.482	128.95	132.594	120.513	103.606	131.851	126.013	115.397	147.705	133.857	134.61	104.085	125.02	135.067		133.6	119.204	98.447	113.798	127.475	152.597	142.203	121.218	107.126	119.462	186.649	118.993	159.271	123.902	112.797	137.596	129.971
5	109.426	94.433	106.317	107.967	118.114	123.252	125.006	139.137	135.093	115.727	111.768	127.199	129.336	109.552	116.729	127.841	124.033	116.391	138.651	143.139	125.163	113.613	113.5	114.828	119.409	142.509	145.676	140.116	110.767	122.948	133.16		129.879	111.669	103.603	136.864	117.903	158.002	144.028	116.493	125.859	113.784	188.701	140.695	167.09	134.95	117.828	136.152	134.418
6	120.037	96.709	116.23	132.471	121.395	122.357	144.742	130.929	146.318	141.952	121.261	118.77	122.321	101.013	117.635	138.975	112.408	119.712	130.738	132.079	123.348	105.824	131.35	141.07	107.532	130.738	142.398	143.894	112.11	125.049	115.272		136.248	116.232	99.585	121.093	118.562	143.422	149.35	105.663	115.785	117.742	188.032	114.907	150.077	127.181	116.645	131.653	137.743
7	103.267	102.56	105.253	103.149	108.212	114.616	126.078	119.317	136.487	111.277	125.801	114.829	127.698	102.792	145.409	115.721	115.832	127.215	127.079	132.578	120.809	111.673	118.144	115.931	111.389	147.791	134.648	135.755	103.263	120.564	113.594		127.883	112.57	106.99	108.642	115.358	143.837	133.179	116.811	124.768	131.293	185.485	116.252	153.336	125.851	118.306	129.683	138.196
8	114.125	110.903	116.498	106.851	112.601	116.726	146.42	131.792	139.437	127.317	108.973	117.084	131.451	110.573	131.649	133.818	108.109	108.783	130.284	127.887	120.522	105.616	122.647	117.434	100.896	145.644	138.336	129.838	120.249	121.028	110.583		127.063	107.029	108.223	133.214	123.97	147.133	135.33	110.344	115.286	119.783	189.756	122.183	164.335	124.579	120.627	129.257	135.024
9	102.121	105.87	105.776	114.419	123.629	126.981	118.911	145.249	150.526	120.726	112.821	131.047	129.743	103.673	146.275	141.412	111.08	128.344	126.282	119.598	119.452	107.229	135.137	130.932	109.64	133.597	124.391	139.911	122.409	121.75	121.879		136.168	114.009	97.739	128.694	125.153	145.428	135.951	121.668	124.941	113.195	187.94	129.09	157.092	134.029	125.271	134.914	147.156
10	99.322	109.443	106.591	102.836	106.453	111.634	124.132	120.383	133.329	120.648	124.046	119.131	135.837	102.689	153.275	121.562	109.637	110.197	133.6	132.165	126.203	112.328	114.859	151.006	108.952	151.946	133.407	133.724	118.71	112.933	107.621		132.484	110.575	99.841	114.491	126.29	161.201	141.46	120.82	114.363	127.201	186.137	117.692	171.91	136.202	126.807	132.982	129.021
11	113.105	118.728	124.233	121.054	120.593	120.495	135.474	116.513	136.529	129.664	109.067	142.903	130.213	116.892	149.532	131.653	107.285	108.536	124.922	118.027	120.007	112.14	129.204	126.421	107.764	141.718	127.887	146.451	123.675	112.962	107.83		122.726	116.88	111.567	118.772	131.964	161.484	137.783	118.988	132.218	120.901	187.766	119.683	149.587	125.208	122.937	129.247	136.146
12	104.953	102.492	104.79	110.905	124.759	123.2	111.217	149.126	152.111	110.946	124.139	141.294	138.792	110.854	155.463	139.817	111.628	119.253	126.115	130.701	132.015	116.114	132.906	146.54	109.288	117.213	120.441	121.556	125.441	112.307	105.097		129.376	111.422	112.657	135.069	129.81	157.193	126.256	120.412	119.629	129.944	191.163	141.935	159.584	131.28	127.785	131.561	150.214
13	100.065	119.04	122.83	126.616	130.198	111.807	124.338	122.811	133.677	139.678	113.823	141.898	149.326	126.849	161.546	138.344	118.531	102.601	146.997	136.876	131.597	107.697	124.892	152.893	112.38	136.669	140.441	137.233	129.35	124.313	107.381		137.38	114.746	108.019	142.549	136.276	166.747	139.378	127.355	129.391	134.447	186.378	131.08	181.317	137.815	131.545	134.501	137.926
14	109.652	115.583	115.38	127.863	142.127	118.431	113.482	121.044	149.1	109.106	124.081	140.96	152.671	134.199	160.8	117.113	113.456	124.639	118.593	122.765	130.517	115.249	146.528	119.234	114.099	146.036	120.685	143.477	131.043	119.88	104.752		130.394	113.443	112.021	140.876	126.295	173.378	137.26	127.76	135.06	136.484	184.87	120.583	189.209	146.94	134.193	140.433	154.238
15	121.315	120.815	111.256	107.727	139.902	122.536	113.794	142.293	138.769	133.904	127.798	132.432	138.487	138.734	157.324	142.647	118.342	110.733	128.065	143.056	136.629	119.568	139.097	147.85	119.15	126.999	132.787	134.691	135.099	116.095	114.649		132.589	114.791	123.413	121.087	131.566	162.543	146.629	125.068	138.294	139.544	181.825	134.691	191.808	140.432	139.523	139.89	155.218
16	108.46	116.316	124.835	131.025	128.931	110.992	113.386	147.857	157.021	136.9	124.896	127.179	150.866	142.031	159.415	135.06	126.701	114.687	127.394	132.799	141.802	126.095	140.578	133.104	116.27	147.494	131.259	156.407	135.466	115.323	111.763		120.752	120.448	117.953	124.622	130.051	159.028	143.838	128.202	146.817	140.751	184.194	143.4	190.007	152.805	131.609	142.455	154.836
17	106.258	127.014	103.975	116.302	113.935	122.556	110.829	145.233	134.111	138.107	125.041	141.536	131.772	141.088	159.099	116.345	136.359	125.616	129.05	155.738	131.025	123.231	143.34	156.207	120.97	146.289	135.42	125.552	134.991	120.458	115.589		135.187	106.44	118.812	133.882	134.518	155.387	159.579	137.499	140.963	128.934	175.269	151.565	184.788	151.179	140.011	133.207	152.176
18	111.463	123.017	122.434	124.79	120.097	134.505	127.483	151.01	156.826	155.306	130.944	123.342	138.785	141.066	143.154	121.931	139.396	123.186	128.063	155.932	126.403	130.904	135.776	145.867	121.656	163.414	139.03	147.117	121.454	115.845	111.171		117.403	108.357	111.681	131.576	129.025	154.49	163.563	120.435	148.657	125.549	180.207	153.848	183.753	151.505	129.727	136.231	159.185
19	106.384	113.893	116.07	128.869	114.913	112.877	117.746	143.574	137.122	143.588	136.193	114.594	140.427	140.101	157.146	133.269	141.806	120.394	142.405	164.399	132.918	128.214	148.569	156.533	114.86	155.511	142.809	162.731	119.231	114.826	118.058		125.987	119.916	112.436	123.261	138.78	153.155	159.129	122.343	154.492	137.674	187.5	155.48	180.283	155.332	125.919	133.825	152.487
20	120.005	104.617	109.046	124.461	120.824	133.837	114.781	147.42	157.561	133.217	135.318	128.016	141.574	133.707	129.472	125.555	132.032	127.324	125.434	141.521	124.089	130.752	147.586	151.846	117.218	141.891	151.049	134.672	124.835	119.042	137.644		132.376	106.972	117.571	131.47	128.612	163.112	147.082	138.226	144.445	140.567	170.451	155.259	184.41	147.607	124.809	138.422	164.196
21	111.815	99.08	120.839	136.363	122.389	128.954	113.388	146.461	132.426	158.677	138.488	106.286	131.571	128.626	129.387	106.432	133.105	135.775	148.231	159.393	132.308	130.936	141.155	139.822	116.302	130.541	155.375	164.834	117.39	109.152	132.422		116.913	115.668	113.369	140.437	124.606	155.4	143.275	131.862	132.255	140.541	176.385	137.89	172.338	145.464	129.478	142.657	163.412
22	121.754	102.422	102.791	124.381	127.743	126.847	124.192	145.928	148.836	149.509	124.698	110.019	129.224	118.12	124.742	107.696	135.553	132.15	139.071	159.068	125.681	108.061	121.403	162.073	106.531	156.98	149.589	137.917	112.838	112.4	143.358		134.566	111.45	115.461	139.866	125.541	159.147	138.643	127.699	155.829	131.208	173.005	122.11	180.591	144.188	118.523	141.177	164.56
23	118.253	97.383	119.441	112.414	126.272	146.718	120.862	145.459	129.884	127.889	128.389	126.106	124.263	117.116	137.198	133.022	130.008	132.908	156.438	160.189	129.717	108.939	147.085	159.159	120.065	144.229	151.747	164.355	113.164	108.134	128.633		115.693	113.547	118.886	144.113	128.035	153.123	140.804	143.066	134.398	118.969	178.25	129.149	163.852	146.954	118.632	144.796	149.806
24	124.974	94.85	122.588	132.122	131.428	148.496	118.776	137.374	142.948	123.224	130.185	117.668	136.386	120.895	122.204	134.356	129.275	130.056	156.451	162.981	143.011	129.887	117.57	134.221	113.018	154.099	159.342	153.693	119.885	102.679	118.945		132.209	108.961	121.139	140.553	121.661	160.976	131.329	143.798	120.281	119.604	169.99	134.431	160.625	131.856	114.214	134.627	131.183
25	115.076	101.109	106.436	126.331	139.951	121.024	133.894	153.158	145.442	156.676	119.254	108.177	114.225	112.516	130.977	116.635	141.43	131.716	135.657	165.803	145.953	95.862	130.89	117.462	109.761	161.855	145.919	146.873	112.038	106.528	128.603		141.502	112.836	115.403	116.397	125.541	171.115	134.95	142.989	124.31	115.959	173.495	114.973	160.199	128.028	117.823	141.56	135.659
26	119.588	97.439	118.805	101.348	132.863	127.466	117.661	127.578	139.704	129.961	131.535	109.345	122.444	114.942	140.925	107.661	125.703	133.21	153.038	159.067	129.671	93.344	119.417	120.446	114.943	148.689	156.195	164.451	108.768	105.866	141.207		116.596	116.557	110.021	118.023	119.849	171.028	131.167	134.791	132.527	112.268	160.732	120.346	164.709	131.967	114.663	143.223	134.052
27	115.409	95.165	117.972	118.184	118.01	120.376	122.513	147.404	144.981	137.95	116.53	119.013	127.474	115.762	117.493	136.137	107.113	129.58	132.497	131.147	126.361	106.073	114.897	144.5	113.509	129.105	139.131	148.949	103.039	112.85	139.949		123.013	120.366	122.117	126.066	121.996	151.977	142.855	137.889	109.751	115.912	175.456	117.329	170.189	146.377	110.378	143.995	144.883
28	118.942	109.529	106.502	104.638	118.397	110.751	131.197	125.314	142.533	128.769	132.307	106.058	119.263	114.507	130.509	130.75	128.717	132.748	137.556	147.435	126.408	104.214	123.686	113.707	110.399	147.724	140.589	139.055	101.867	108.933	133.836		134.038	115.686	114.95	111.217	116.95	146.853	148.316	133.37	118.334	120.662	157.639	131.461	152.598	136.895	119.339	142.515	137.038
29	107.989	97.127	106.272	110.256	119.702	125.636	124.314	125.516	152.401	124.404	120.217	119.94	131.077	111.453	136.325	111.81	119.393	112.228	134.221	137.497	123.539	93.739	116.192	108.768	101.846	132.458	153.707	151.109	105.35	116.725	116.562		133.98	116.372	116.122	119.044	129.555	144.489	139.1	125.552	120.405	122.434	170.186	119.805	159.581	130.617	113.474	135.988	127.185
30	115.828	90.453	118.228	104.367	123.692	113.642	130.98	143.077	129.594	136.219	112.99	131.286	120.36	114.962	128.696	139.266	127.452	131.16	122.605	124.41	115.153	100.572	120.539	117.531	104.914	141.673	147.306	130.634	108.807	134.115	118.9		118.703	108.759	110.601	123.853	118.262	151.181	158.128	127.068	119.498	116.945	160.226	115.136	168.487	133.218	115.328	140.8	139.849
31	107.424	115.076	105.591	107.447	111.116	114	134.896	116.511	142.198	113.319	119.932	109.719	129.954	107.97	137.336	140.12	111.837	114.989	130.289	141.874	121.293	116.615	124.72	120.525	116.541	149.155	127.33	142.578	117.433	123.678	134.938		138.615	112.91	117.476	129.528	116.896	137.201	148.587	120.74	119.116	113.83	161.627	122.249	162.333	135.016	111.887	134.569	131.226
32	118.612	92.265	106.89	101.051	113.619	109.069	138.08	132.696	136.522	142.875	117.646	125.749	128.346	113.284	129.658	137.046	114.457	109.631	127.552	118.223	115.456	101.38	115.493	138.241	108.801	123.695	133.309	146.076	108.317	113.194	122.245		129.812	112.416	120.353	112.964	121.723	141.964	143.54	115.128	110.158	112.505	164.917	131.798	153.776	130.616	113.805	129.433	146.982
33	106.322	100.308	131.641	113.098	120.721	117.245	130.961	122.852	142.415	113.885	112.348	111.652	126.151	106.296	134.191	127.774	114.145	121.634	124.687	118.433	123.229	116.47	146.42	112.285	102.959	135.334	121.309	137.562	124.568	122.151	115.816		111.517	108.74	109.126	113.888	112.873	147.344	159.104	125.286	128.986	121.677	146.143	116.488	165.35	131.845	116.019	139.314	130.087
34	103.687	104.714	112.325	123.587	106.423	108.898	125.204	124.671	145.176	120.767	122.911	126.379	146.898	119.108	125.583	116.014	111.123	117.997	123.523	131.891	128.008	105.881	116.398	117.817	116.862	156.763	128.629	125.745	111.972	128.229	115.313		144.001	113.263	115.836	125.655	126.981	149.639	133.782	119.653	122.264	116.019	165.036	114.481	169.868	139.355	119.939	137.503	151.469
35	120.749	106.878	109.428	101.365	118.807	113.976	136.34	121.061	141.481	140.719	120.791	139.696	132.028	118.776	143.96	134.201	112.052	115.909	127.583	118.602	116.218	118.166	130.223	128.138	129.236	134.301	138.152	138.81	120.88	111.704	112.138		117.638	111.656	111.603	125.278	127.277	157.321	137.408	117.157	121.84	127.48	144.69	129.202	156.206	125.928	126.018	138.953	142.073
36	102.271	110.095	114.054	122.414	126.159	125.495	124.404	130.155	145.579	112.759	121.116	126.007	134.116	112.241	146.112	140.84	105.814	111.389	130.855	125.282	132.233	104.246	124.618	144.875	118.595	135.88	128.759	133.913	130.726	116.802	108.487		145.071	119.189	104.481	142.209	130.845	159.183	138.794	115.879	132.795	124.005	145.261	137.106	168.231	133.074	128.975	138.35	137.773
37	100.809	126.015	122.261	113.8	128.252	117.282	132.122	122.565	161.741	136.784	120.109	138.899	139.332	114.627	158.186	134.786	113.582	119.523	133.268	130.628	126.357	117.815	136.956	130.631	113.784	136.377	128.795	136.801	132.239	118.958	117.286		131.289	112.06	109.358	139.536	118.636	164.529	138.513	122.672	118.718	129.398	153.713	122.901	161.145	138.735	135.448	147.571	139.234
38	110.024	123.578	117.292	123.878	145.591	119.34	127.401	139.602	140.793	134.93	122.49	142.03	135.826	120.716	161.05	135.756	119.445	119.388	118.965	119.31	133.635	125.133	140.243	123.609	114.908	158.173	140.084	147.615	132.623	115.154	120.27		142.844	114.322	121.724	139.609	133.818	171.366	146.052	125.871	134.398	132.115	147.794	135.937	167.774	148.692	136.663	141.192	150.524
39	109.018	124.47	118.535	123.501	145.207	140.864	111.834	132.498	148.706	119.4	117.811	138.52	145.264	128.729	153.922	143.867	115.248	122.415	127.89	143.19	135.368	119.332	138.065	158.354	112.96	141.759	129.035	153.791	131.908	118.576	108.938		138.775	117.523	127.232	138.696	124.88	159.838	147.353	127.575	129.765	133.52	159.102	151.311	168.956	141.47	135.881	134.876	140.72
40	98.983	125.237	130.133	116.073	132.193	110.428	114.81	141.29	164.183	151.444	132.722	126.953	145.177	136.37	153.136	139.186	119.165	102.004	132.257	135.022	135.979	134.433	142.555	125.996	117.697	132.087	131.954	146.265	135.177	121.225	112.011		144.167	118.186	119.077	115.53	128.38	152.181	144.935	126.571	145.304	139.25	140.112	127.69	164.701	149.203	132.612	139.345	156.286
41	101.826	128.438	108.933	126.599	123.276	112.622	119.746	152.083	152.209	136.262	125.331	126.632	143.473	139.183	146.027	121.319	126.811	132.461	140.207	147.564	137.171	125.453	151.702	157.296	117.882	163.479	143.502	151.682	136.395	113.153	128.637		140.844	102.836	120.239	126.356	128.659	166.037	145.257	138.582	137.613	140.611	143.8	130.591	165.89	151.754	123.788	134.589	155.676
42	119.332	130.113	131.46	129.552	141.143	120.851	126.297	153.402	139.531	144.242	134.594	131.151	139.756	140.043	159.593	132.574	131.776	107.979	128.252	155.173	125.125	131.055	139.445	143.097	123.604	156.733	142.222	126.543	135.17	121.718	115.662		129.683	114.331	113.598	141.332	127.947	161.086	140.604	139.646	137.639	143.851	149.058	155.903	169.119	152.347	126.687	135.561	160.607
43	106.487	129.324	111.862	125.904	116.509	128.685	110.775	149.898	147.027	140.893	143.41	114.595	134.87	141.743	158.526	133.021	140.677	125.716	134.124	157.803	128.443	134.003	153.792	156.749	113.915	133.788	141.143	150.913	134.422	125.372	126.58		123.892	109.181	116.81	120.353	129.873	163.121	132.957	122.249	149.023	131.726	153.074	150.122	169.179	152.646	118.214	138.05	150.942
44	104.504	127.951	124.623	133.396	118.402	113.084	112.001	151.334	150.559	150.958	137.981	120.228	153.549	141.689	143.722	111.55	143.227	130.251	124.777	148.796	132.509	131.15	150.765	159.736	129.522	167.313	149.049	151.522	119.667	125.489	121.311		108.598	115.534	115.324	130.711	132.309	149.906	130.862	131.439	153.328	130.463	152.152	153.476	162.71	154.604	125.836	139.102	161.597
45	118.74	121.369	106.586	130.52	117.577	128.136	121.385	148.012	140.424	141.251	143.703	112.467	142.801	130.665	139.166	108.449	130.529	134.161	141.666	152.988	128.688	132.435	124.656	153.38	121.897	159.272	147.674	146.687	114.564	120.993	140.465		134.357	104.972	116.764	125.786	133.004	152.534	127.7	129.469	152.134	139.277	153.478	155.309	159.81	154.591	120.371	139.845	162.187
46	113.737	114.564	125.956	112.721	127.194	134.635	110.096	151.107	137.194	127.141	140.725	116.67	134.869	130.382	124.892	112.698	123.235	137.443	142.686	156.193	127.918	113.901	119.218	154.024	115.98	133.372	154.52	131.99	127.576	130.952	141.394		120.552	111.044	107.944	132.621	129.853	161.721	127.26	135.081	126.042	140.492	158.063	126.999	157.659	136.217	123.92	141.032	165.711
47	125.524	114.219	108.792	121.563	121.047	135.32	122.597	149.899	137.483	151.017	130.144	115.007	137.007	125.775	136.365	137.045	129.724	136.929	144.371	162.953	134.475	115.199	141.995	126.459	117.112	129.361	155.471	159.076	116.329	130.278	139.311		107.094	108.997	118.377	142.633	125.809	163.992	120.722	126.426	129.571	128.6	149.715	122.954	164.033	129.044	118.545	142.256	143.81
48	124.318	108.743	115.18	107.868	123.792	134.894	123.232	146.008	135.068	144.383	137.066	118.398	128.545	115.359	128.159	126.033	145.344	134.739	133.661	160.507	134.54	114.838	129.504	128.18	115.504	142.725	161.182	147.787	110.223	111.458	121.862		106.958	104.698	123.907	142.714	125.781	163.661	126.442	139.614	117.163	119.851	149.168	138.896	142.493	137.174	117.487	141.441	136.704
49	126.994	100.639	127.095	133.19	114.526	149.499	112.784	140.422	142.275	132.622	123.672	119.265	133.049	119.26	144.256	114.505	131.265	130.108	151.943	166.695	140.132	101.538	128.277	135.62	120.284	164.768	149.776	124.922	111.124	110.841	121.402		120.896	114.782	130.607	132.616	121.796	168.379	120.446	139.911	139.969	120.218	159.501	120.216	153.2	132.203	121.607	142.586	146.615
50	118.013	101.591	106.557	126.168	133.481	128.734	126.863	163.495	147.592	126.227	131.311	112.72	129.922	109.49	123.304	110.087	137.432	129.378	159.288	153.981	122.918	110.593	119.765	126.174	107.268	147.188	154.069	154.656	103.454	112.591	119.017		109.037	113.561	118.768	119.068	121.933	151.6	128.986	130.812	130.837	118.377	136.641	129.384	149.688	121.034	122.689	131.605	151.117
51	121.275	96.633	118.637	107.792	113.785	120.109	109.188	129.46	128.469	124.114	128.616	104.015	124.56	114.939	144.657	101.731	113.228	135.969	139.792	135.596	118.14	116.585	128.186	116.9	119.189	136.651	141.069	154.715	104.516	104.417	139.879		109.578	121.543	113.69	116.185	120.436	158.341	119.047	119.601	113.647	114.425	147.803	131.055	143.365	131.453	111.193	131.018	128.616
52	121.358	103.271	108.282	107.187	114.116	143.863	133.826	135.163	139.573	129.041	116.259	120.72	130.668	107.916	130.273	131.314	127.239	122.301	138.081	150.407	125.187	96.498	121.408	108.625	108.432	127.221	152.543	148.337	103.506	109.09	140.409		125.367	114.57	123.243	127.692	121.437	145.709	123.6	122.326	108.125	115.381	144.734	122.529	146.567	132.681	109.085	138.232	142.943
53	120.115	102.956	126.947	110.82	114.54	123.039	139.655	115.118	155.068	121.438	118.945	130.722	130.303	108.533	120.567	126.08	113.404	129.898	128.8	137.142	121.239	104.543	139.405	113.201	123.681	139.874	147.401	136.964	106.757	120.383	129.014		164.895	122.623	107.507	117.628	119.27	161.146	124.967	112.219	109.743	121.274	158.171	130.648	151.46	128.053	119.276	134.964	135.14
54	106.773	104.033	118.513	104.448	112.12	125.958	126.766	140.807	141.441	123.41	132.281	109.744	133.816	116.968	136.161	122.691	124.924	110.979	125.077	130.551	115.394	96.863	113.889	116.841	106.632	146.385	127.877	132.55	104.111	123.015	118.545		168.489	117.103	105.614	112.845	118.483	149.227	124.013	121.879	124.547	114.407	141.271	122.5	165.47	126.546	121.721	129.471	128.702
55	118.281	106.228	115.253	116.574	106.595	127.323	126.956	119.446	149.615	142.132	116.285	120.505	136.699	107.112	132.081	139.346	110.559	130.209	136.733	142.402	123.907	103.342	130.76	145.644	109.966	132.431	131.044	149.366	120.411	119.454	115.844		170.766	119.133	109.762	118.118	119.2	146.412	125.751	107.119	120.704	116.061	157.13	136.327	149.105	123.737	125.219	125.883	142.105
56	111.982	100.36	115.12	112.79	116.77	123.131	128.971	121.692	133.394	112.265	113.811	121.895	138.114	102.262	152.558	129.268	111.351	121.72	117.051	123.167	116.938	116.868	116.919	111.671	113.666	135.111	127.631	126.835	134.546	111.801	128.523		166.841	116.345	99.848	113.718	128.488	152.387	123.842	121.941	123.815	121.745	156.813	134.737	135.44	123.889	127.803	136.541	137.41
57	110.617	112.068	113.612	103.804	106.144	127.598	128.997	122.865	144.562	122.619	126.83	136.524	122.249	113.954	146.457	118.149	108.22	113.489	136.463	134.002	125.447	106.319	121.565	123.934	109.931	141.995	138.647	129.639	115.165	112.407	115.186		161.593	129.67	83.46	111.261	125.52	139.862	130.543	115.155	125.12	116.87	151.234	120.497	146.385	128.132	128.231	134.919	129.498
58	122.159	106.425	113.352	124.184	121.47	111.022	119.669	139.031	135.049	134.455	109.765	122.55	145.928	112.097	145.207	136.734	112.463	118.564	122.04	115.775	122.829	113.015	136.091	153.237	116.652	125.445	124.008	134.546	123.046	110.562	111.243		150.61	122.115	77.651	116.341	126.461	149.129	133.486	120.956	120.515	133.726	170.462	119.82	146.505	122.785	129.051	136.613	146.154
59	105.34	106.439	112.168	106.266	108.093	128.08	120.423	117.77	136.681	113.862	113.081	138.818	129.521	110.944	153.008	125.761	103.155	106.594	127.252	123.882	124.431	117.251	126.098	117.222	112.669	140.416	132.979	127.373	133.639	122.649	107.234		158.875	126.222	97.312	118.415	127.506	167.813	123.006	110.074	132.118	123.597	175.002	145.102	154.238	133.742	129.337	131.454	144.312
60	112.484	107.701	117.36	114.118	118.931	116.3	114.518	140.401	140.982	129.103	127.049	129.213	142.328	113.329	158.432	108.305	112.617	107.946	128.985	122.77	124.579	116.898	128.773	141.657	116.841	129.989	124.172	130.684	123.924	110.477	111.98		121.046	124.697	99.618	130.084	132.561	155.74	130.199	120.539	129.363	132.484	174.007	119.55	163.126	128.266	123.014	137.8	143.225
61	115.65	116.172	110.24	137.118	125.523	113.983	113.959	121.243	136.437	116.622	117.262	129.134	152.23	126.443	158.026	129.158	108.103	124.221	124.403	132.714	128.935	116.983	126.242	130.216	116.042	153.638	138.74	134.616	133.981	122.026	111.068		120.481	120.989	100.716	135.503	131.475	161.903	141.06	126.067	136.638	131.223	163.562	121.869	153.311	133.729	127.47	139.273	151.065
62	103.737	114.399	123.079	117.816	138.461	111.36	118.54	130.158	148.629	145.959	117.765	140.62	149.813	137.681	162.585	136.907	121.719	106.379	120.479	126.32	127.566	130.788	139.847	121.408	117.952	149.237	131.503	145.71	134.598	112.63	108.886		122.244	112.746	100.887	124.62	140.181	172.044	126.606	135.617	136.242	133.221	163.768	138.525	170.983	139.325	125.554	143.642	155.049
63	112.451	112.37	115.011	124.071	133.893	137.215	123.083	135.935	155.816	121.322	126.552	132.172	142.819	138.98	158.936	124.542	122.415	129.794	140.231	135.884	139.687	125.826	131.912	141.502	119.079	152.262	136.482	141.389	134.856	120.8	112.208		131.313	115.86	98.004	115.92	129.364	174.071	140.821	123.244	144.375	137.149	158.619	121.314	155.791	140.903	129.16	134.337	158.452
64	115.256	114.781	118.584	134.293	140.901	116.925	116.902	137.054	144.751	150.05	134.006	124.801	150.248	140.423	159.429	113.844	119.708	117.484	119.811	143.879	136.119	125.366	139.393	151.763	118.054	128.984	137.057	148.253	137.571	123.172	123.834		117.759	122.805	98.978	121.186	136.878	166.58	156.845	139.946	143.831	140.492	157.552	142.149	166.865	146.269	132.6	132.967	155.095
65	105.269	126.298	116.899	116.997	118.239	115.162	110.859	145.722	144.415	141.517	133.476	137.164	145.466	137.561	161.206	116	129.236	110.564	123.92	155.198	131.495	129.134	147.114	141.875	119.898	127.657	146.467	132.899	131.25	109.76	113.886		133.222	111.967	96.303	126.361	126.216	149.655	151.831	136.297	148.322	142.391	156.875	146.375	166.454	148.058	130.801	138.159	145.563
66	118.797	107.553	118.091	129.949	119.885	126.626	117.047	158.804	163.605	141.868	122.218	120.362	153.411	136.521	133.95	133.438	139.921	131.434	138.018	158.092	127.219	127.613	134.368	140.922	117.631	153.117	146.148	147.081	121.937	117.519	126.737		113.583	113.926	96.803	124.674	133.895	164.677	142.405	117.552	146.945	134.852	165.263	151.615	172.935	147.974	125.3	134.683	147.832
67	109.651	115.644	113.497	140.288	127.391	126.838	114.072	153.994	144.628	155.38	132.94	120.237	152.539	136.401	133.99	111.537	131.207	132.68	133.656	142.059	130.377	128.03	148.141	157.244	125.136	142.78	152.611	147.594	129.422	120.074	123.793		118.668	111.631	96.605	122.35	120.694	157.23	142.829	125.882	137.444	133.558	172.789	149.92	149.523	153.827	131.559	136.639	154.353
68	122.508	116.167	122.094	120.143	120.665	134.381	122.232	152.139	148.256	156.156	132.837	110.987	148.957	122.066	128.022	110.499	126.026	129.825	141.966	150.96	122.73	129.103	149.924	153.991	117.779	159.61	156.414	138.324	126.228	122.776	135.683		125.531	118.783	102.603	122.616	121.896	152.106	148.421	123.146	136.707	136.729	171.255	129.453	163.04	155.037	120.591	138.095	151.893
69	119.398	102.108	115.744	127.497	132.435	129.881	112.669	149.824	166.562	148.428	128.248	117.492	142.201	126.179	128.411	103.129	134.18	138.3	132.595	158.357	125.258	113.849	135.919	154.506	120.961	151.614	149.495	148.639	113.091	117.391	129.134		127.823	114.983	103.47	122.017	125.103	152.547	156.966	135.725	151.566	130.791	178.215	124.676	167.965	136.295	121.153	135.958	157.154
70	126.906	102.591	128.955	141.029	136.306	143.455	121.972	142.292	148.4	130.948	123.054	126.952	153.355	111.009	118.081	125.101	128.029	138.796	149.894	152.818	133.806	122.657	124.793	159.269	115.874	144.554	158.443	163.211	115.298	118.824	137.023		130.544	105.798	101.531	134.844	131.456	166.734	160.258	120.978	141.086	123.868	184.195	133.477	159.387	130.73	120.413	138.33	155.45
71	128.136	112.94	108.19	117.024	117.201	118.799	128.517	150.999	152.227	142.56	133.481	112.113	132.632	118.746	134.324	127.463	132.08	130.365	153.888	163.124	130.518	119.042	143.339	148.342	119.133	153.28	151.397	157.146	119.726	119.375	127.373		114.758	111.279	100.433	137.644	119.349	160.467	145.005	134.328	125.548	120.852	185.1	152.155	162.422	145.343	116.778	142.675	133.151
72	122.611	105.74	111.427	105.432	119.818	150.366	122.491	150.08	155.234	152.518	114.014	110.694	129.693	112.123	117.925	107.637	126.905	132.403	154.982	160.434	135.364	108.567	125.675	124.376	117.185	159.596	135.15	147.327	116.211	119.838	122.446		136.142	108.287	101.561	134.163	120.548	168.059	147.357	143.619	123.206	117.814	186.017	128.712	142.313	142.553	118.586	137.383	146.527
[truncated: 16 more columns]

## Sheet: Fig2E
	WT																																KI
1	92.37	76.856	102.358	92.621	105.138	95.549	95.287	103.54	113.149	105.951	88.039	87.982	91.632	81.186	102.272	81.715	96.589	117.181	88.643	109.632	88.35	98.73	74.56	93.99	83.674	104.203	101.186	108.541	68.208	86.787	87.655		94.053	102.78	74.542	83.3	79.52	123.45	96.537	97.722	82.543	82.88	125.553	83.305	109.185	98.009	93.026	94.694	87.542
2	100.388	76.968	90.943	92.784	99.707	82.58	99.582	121.875	106.968	101.695	85.348	77.461	101.49	76.758	88.665	100.111	95.335	125.404	89.483	95.106	84.721	100.33	75.765	112.106	89.244	92.821	103.952	107.68	70.057	89.203	91.772		83.687	99.664	73.158	89.26	82.557	119.462	98.058	85.44	86.137	85.565	123.186	92.337	112.688	87.962	95.297	95.746	95.226
3	86.876	78.92	96.43	74.234	84.5	95.795	96.186	106.354	96.846	128.367	91.528	88.134	85.209	80.04	81.8	92.609	84.995	112.461	101.091	102.407	92.501	97.234	66.83	92.177	86.565	99.081	106.317	100.531	70.044	93.756	92.263		89.914	100.826	80.729	84.963	81.507	107.198	103.957	84.484	91.317	80.959	123.509	83.82	110.863	97.615	94.555	97.374	87.084
4	89.936	83.758	89.055	78.548	87.65	80.176	103.214	100.686	110.912	100.905	84.09	75.463	94.111	75.186	91.603	81.839	80.168	126.62	86.138	90.726	82.03	91.182	77.969	89.456	89.009	98.661	92.936	95.539	68.162	88.826	90.695		90.706	99.541	73.647	79.489	85.586	107.816	101.293	85.583	75.378	85.207	127.481	81.493	112.955	89.507	96.874	95.299	86.377
5	87.414	72.308	85.918	78.234	86.419	88.815	97.194	106.753	96.867	95.795	79.074	89.58	96.069	77.184	81.655	95.981	86.238	102.179	91.341	95.246	82.958	100.391	66.443	86.751	91.814	94.743	100.916	97.531	71.775	87.183	90.083		88.175	98.884	77.675	96.693	79.164	112.386	102.502	82.951	87.898	80.516	129.038	100.418	116.873	97.993	97.539	94.58	92.759
6	94.501	74.908	93.491	96.231	90.266	88.378	110.116	102.601	103.807	118.815	84.908	84.939	88.083	70.917	83.758	104.036	78.118	103.904	88.177	91.91	83.126	91.326	75.8	101.432	83.032	86.519	98.352	98.447	74.374	87.925	77.243		93.02	102.911	71.928	86.201	80.156	100.644	108.376	74.228	81.19	82.894	129.741	82.064	104.467	91.693	99.452	93.858	95.592
7	79.24	77.219	85.243	74.038	78.872	82.121	98.537	91.735	96.177	92.914	87.97	80.379	93.268	71.988	102.081	88.344	81.462	113.963	83.672	89.268	79.995	100.727	69.5	84.273	83.783	96.665	93.029	94.637	66.001	84.56	74.943		87.705	100.691	81.157	76.729	75.737	101.992	94.561	84.107	87.278	91.071	124.703	78.727	108.835	90.268	95.945	91.973	93.407
8	87.3	84.049	93.926	75.847	82.581	83.972	109.856	101.555	96.709	105.868	77.441	84.253	93.238	78.908	92.085	101.405	73.972	95.71	86.592	88.005	81.834	91.65	71.436	84.172	75.978	97.795	95.907	89.942	77.98	86.393	72.883		86.859	95.547	81.058	93.614	84.218	103.973	97.788	77.685	79.329	84.693	127.661	83.083	118.627	89.284	98.092	94.018	89.578
9	79.119	80.229	87.546	82.071	91.857	92.838	91.258	112.46	106.838	101.15	79.481	93.867	95.24	72.111	103.625	106.709	77.579	114.354	83.057	81.157	80.203	90.549	80.845	91.855	82.811	88.632	86.477	96.536	82.06	86.237	82.145		92.922	96.215	72.258	90.823	85.139	102.47	98.262	85.399	86.965	79.834	130.635	91.969	114.334	94.925	101.979	94.625	100.383
10	77.443	84.477	85.608	72.553	77.66	81.13	94.522	92.386	94.137	99.991	87.934	85.916	97.033	71.38	108.17	92.983	75.205	97.431	89.702	90.538	85.072	98.696	70.866	104.795	84.071	100.6	91.993	92.269	76.456	79.982	72.007		92.121	93.929	76.263	80.71	85.654	113.114	101.768	86.272	79.813	89.812	124.916	82.395	120.345	99.332	101.88	92.976	89.104
11	85.928	90.25	99.548	86.773	88.906	87.714	102.986	92.759	96.272	109.171	77.546	102.787	97.399	82.45	105.067	98.726	74.51	94.439	82.515	82.966	80.586	96.502	77.546	90.47	83.928	93.788	89.47	99.609	83.943	79.815	72.878		83.291	95.458	84.758	84.199	90.914	114.115	100.09	82.342	91.921	88.52	131.538	80.707	101.659	91.66	100.528	90.988	93.865
12	82.338	79.428	85.952	79.003	92.079	90.849	88.831	113.807	105.942	90.918	85.778	102.511	102.071	77.21	110.121	105.313	77.382	105.209	83.017	88.735	88.062	100.979	79.585	101.766	82.845	78.661	83.578	82.135	84.033	80.063	71.063		87.343	93.139	85.434	95.356	87.035	110.481	90.321	84.761	81.996	93.263	136.303	96.917	109.41	96.026	102.774	91.794	103.973
13	76.456	90.085	94.965	90.572	96.45	80.683	95.063	97.036	94.064	118.915	82.984	102.545	104.782	89.99	114.57	103.923	81.366	90.502	98.775	94.142	87.541	93.294	74.39	106.535	86.24	90.936	97.703	95.442	87.773	88.676	72.552		92.896	92.887	82.601	101.73	94.145	118.279	101.099	87.816	90.043	97.854	130.607	95.21	127.442	101.911	107.606	93.091	94.708
14	83.693	88.536	93.714	93.631	106.066	86.705	87.771	94.707	104.987	91.225	88.375	100.951	105.284	96.308	113.895	89.493	77.287	111.848	79.957	86.885	86.397	98.492	85.813	83.581	89.388	96.163	84.924	95.969	88.921	85.716	69.98		88.305	94.595	85.254	100.616	85.448	123.22	98.185	91.453	94.557	98.634	130.214	84.988	138.246	108.652	107.404	97.698	105.28
15	92.917	91.502	88.039	77.18	104.572	90.15	84.802	111.482	97.953	113.048	90.473	94.764	98.404	98.84	111.788	107.68	80.798	97.663	85.933	95.886	91.46	105.14	83.83	104.302	92.612	83.827	91.516	94.451	91.622	83.826	76.227		89.814	95.214	94.527	86.447	89.398	115.288	105.144	89.429	95.558	100.571	131.467	94.452	139.193	103.923	110.131	96.979	106.317
16	82.677	90	100.061	94.544	97.153	81.728	86.99	112.86	110.165	117.371	88.59	90.929	103.665	100.935	114.271	102.468	88.026	100.725	85.839	92.248	95.05	110.876	84.712	95.186	89.476	97.064	92.239	104.469	91.925	84.73	75.278		80.339	97.169	90.083	88.962	88.04	111.864	102.704	89.27	102.042	101.316	132.068	98.304	135.418	111.614	105.533	99.641	105.95
17	78.159	96.937	85.981	84.528	84.19	91.007	85.709	112.926	93.214	116.436	89.581	101.962	93.254	100.188	112.99	88.092	95.324	112.623	85.806	104.672	89.31	107.895	87.152	108.456	94.709	95.977	92.916	84.957	91.089	86.947	77.023		90.26	93.848	92.204	96.56	92.442	110.268	112.456	98.096	97.982	91.016	127.074	106.145	131.242	110.814	109.547	94.652	103.48
18	84.394	94.804	96.959	89.97	89.302	98.9	97.048	117.689	110.132	134.035	91.866	88.139	100.192	100.78	102.386	92.434	96.98	108.55	85.423	103.269	83.573	116.36	81.342	103.96	91.638	107.905	96.101	101.206	82.424	84.006	76.47		78.15	95.761	86.52	95.404	87.356	110.647	116.141	86.247	103.333	89.44	128.012	107.98	129.909	110.372	101.529	94.494	108.273
19	79.431	87.836	94.109	93.93	84.706	81.968	89.081	112.649	96.056	124.499	97.683	79.801	99.771	99.706	112.902	100.707	98.726	106.887	94.262	107.13	89.888	111.416	90.01	109.873	90.819	103.649	98.088	109.337	79.462	81.875	80.904		82.454	99.837	87.869	88.24	96.086	107.361	113.133	84.206	106.832	97.428	134.9	107.581	126.93	112.874	104.639	93.215	104.388
20	88.673	81.974	87.531	91.048	89.642	98.445	88.77	114.672	110.093	112.543	96.945	91.575	102.585	95.397	94.671	96.722	92.401	114.235	84.163	95.829	81.112	110.296	89.241	106.595	88.404	92.558	104.004	91.19	83.837	84.304	94.131		90.274	93.986	90.574	94.084	87.358	115.923	102.349	99.052	100.554	99.819	127.476	107.459	130.571	108.412	104.51	95.557	113.035
21	84.863	76.559	97.121	98.617	91.421	92.987	86.74	113.926	91.688	135.482	99.663	75.467	93.326	91.724	93.806	82.415	92.826	121.874	98.597	108.332	89.692	113.536	85.048	100.38	87.788	86.254	107.234	111.124	77.71	80.061	91.626		78.562	96.678	87.715	100.723	83.574	109.39	100.014	94.477	91.673	99.772	128.206	97.899	120.723	106.025	104.722	98.137	112.739
22	90.353	77.911	84.657	89.624	96.852	93.043	92.624	113.726	105.855	129.926	90.618	76.538	89.51	84.09	91.036	81.15	93.78	119.043	92.978	108.25	83.422	96.835	75.326	114.591	82.948	104.235	103.559	94.819	72.818	81.081	98.032		89.601	95.51	89.194	100.229	85.097	112.093	98.417	92.435	108.43	94.656	126.628	87.298	127.436	104.521	98.072	98.151	113.206
23	88.744	75.183	94.993	80.107	94.235	107.734	93.272	113.827	91.844	108.485	92.321	88.272	85.131	82.868	98.427	99.414	90.517	119.187	104.649	107.051	88.053	94.693	87.789	110.824	91.541	96.538	104.559	111.022	73.397	77.087	88.809		78.377	94.373	91.493	102.799	87.265	108.433	100.178	102.861	94.465	84.809	130.158	88.237	114.255	106.889	95.931	101.171	102.935
24	95.298	72.795	100.723	94.837	98.218	108.262	89.473	107.28	101.194	101.613	91.35	84.799	96.223	86.92	87.067	101.241	89.196	117.038	103.988	109.529	96.377	113.127	72.526	96.714	88.186	102.257	109.476	103.196	79.736	74.708	82.95		89.15	93.551	93.167	99.929	81.268	112.947	95.467	104.132	83.348	88.154	122.617	94.775	112.437	94.806	98.278	93.534	92.541
25	87.175	77.521	86.898	91.086	105.524	88.383	100.258	118.639	104.692	133.721	87.472	76.399	78.774	79.752	94.056	87.833	99.674	116.889	91.3	110.108	98.132	86.191	78.664	83.693	86.126	107.471	99.384	100.4	71.831	77.371	88.877		96.083	94.858	88.155	81.635	85.354	121.449	96.702	102.925	88.864	85.266	123.514	80.083	114.892	92.69	99.758	98.509	94.194
26	90.809	75.127	93.555	72.23	100.2	93.11	91.265	98.948	102.406	109.053	94.207	77.564	84.622	81.577	101.435	81.144	89.223	119.41	103.893	106.631	86.568	83.94	70.949	86.266	89.457	99.201	108.125	110.722	70.297	77.952	97.649		76.841	97.463	84.089	83.091	79.927	121.209	93.052	97.038	93.96	80.812	111.974	82.028	118.809	96.387	97.937	100.714	92.766
27	85.77	72.792	95.431	83.869	87.769	89.395	94.754	112.331	105.879	116.495	84.626	84.525	90.845	84.524	85.219	101.999	71.424	115.754	90.307	90.669	84.145	92.407	66.639	103.729	89.663	84.901	96.674	102.625	66.943	80.778	96.726		81.829	98.939	94.152	88.789	83.21	106.294	102.027	98.993	78.347	84.247	124.736	80.876	122.156	107.426	88.169	103.006	99.483
28	90.126	82.93	85.476	75.558	86.816	81.129	99.438	97.449	101.514	108.689	95.073	75.278	80.265	83.545	93.325	99.512	89.926	119.555	90.83	98.694	86.223	89.956	72.1	83.768	85.787	98.546	96.081	97.25	65.341	80.932	92.135		89.469	96.905	88.917	78.55	79.446	102.201	104.372	95.906	83.87	86.291	111.325	94.463	108.011	100.161	93.439	100.783	93.834
29	82.468	74.735	85.629	81.13	89.744	92.165	95.969	95.892	110.125	105.258	87.196	82.538	90.231	78.945	98.023	83.512	82.495	98.655	90.565	95.454	84.283	84.814	70.627	79.55	77.061	87.851	106.011	103.276	69.51	90.546	79.703		89.599	97.881	89.543	84.508	89.112	101.404	98.145	89.511	84.939	87.34	120.569	83.557	113.604	95.917	96.975	95.729	86.505
30	88.453	70.022	93.844	76.532	92.277	83.188	99.744	109.418	94.354	115.753	80.635	94.249	82.665	81.73	93.142	104.631	88.625	116.761	80.184	87.303	76.816	88.941	73.157	84.009	78.827	94.544	102.098	91.941	69.208	96.474	80.199		81.259	93.081	84.597	88.812	80.263	105.924	112.096	88.49	82.924	84.078	117.038	78.956	120.648	98.292	96.431	98.763	95.546
31	82.324	87.382	85.294	78.027	80.777	83.82	102.994	89.892	101.984	93.804	86.478	77.234	92.182	79.873	98.733	105.84	77.664	102.328	85.973	95.994	82.57	98.827	74.995	86.308	89.2	99.192	87.37	97.504	76.253	89.101	92.141		93.918	94.871	91.502	91.999	78.123	95.506	105.902	82.398	83.768	81.71	115.248	79.354	114.402	98.549	93.512	93.731	88.893
32	90.344	70.216	86.641	72.315	82.042	80.64	104.745	100.476	100.154	121.66	85.285	87.976	90.454	79.823	92.537	104.124	78.569	95.272	86.269	83.47	78.102	89.534	67.179	99.069	87.164	81.208	92.249	100.745	69.299	84.232	83.288		89.307	92.514	82.518	81.975	81.86	98.619	102.392	76.476	78.188	80.345	120.311	94.055	106.702	96.031	91.997	91.361	100.815
33	82.112	75.942	101.435	81.339	89.888	86.463	102.023	95.001	102.387	96.316	79.166	82.993	87.661	76.699	96.993	96.849	80.363	107.209	81.667	80.898	83.606	100.361	84.847	81.891	77.822	87.733	85.297	96.648	81.795	90.363	77.256		77.234	92.418	84.554	78.916	76.257	103.516	113.287	86.675	89.681	86.019	106.411	79.691	116.899	96.984	96.299	97.663	87.794
34	78.263	78.807	89.888	90.864	77.975	79.609	96.544	95.466	106.034	101.206	86.225	89.737	101.435	84.822	91.25	87.19	79.102	105.524	80.526	89.087	85.943	89.979	68.493	84.664	92.595	103.411	88.105	89.636	74.043	92.753	77.759		97.652	90.831	90.375	89.434	86.733	104.692	94.708	82.538	84.437	84.023	118.114	77.221	119.122	102.926	100.244	94.673	103.305
35	92.805	81.242	85.852	72.296	86.631	83.791	104.28	93.43	102.642	119.919	87.634	100.711	92.665	85.438	103.814	101.012	78.754	102.196	84.161	81.39	77.644	103.054	76.789	90.987	101.536	87.143	95.309	96.384	81.482	85.421	75.3		81.039	90.677	87.806	89.792	87.282	111.473	97.044	83.742	84.3	91.573	102.287	88.678	111.351	91.671	103.386	97.192	97.105
36	78.701	83.461	90.049	88.041	93.291	93.036	96.57	100.972	107.745	94.808	85.877	91.838	96.209	78.842	105.844	106.904	74.13	96.989	87.765	85.764	88.558	96.341	75.109	100.839	94.705	90.096	88.795	92.472	87.879	87.805	75.051		99.339	93.01	82.594	100.433	89.757	113.175	96.137	82.044	92.839	90.288	104.708	96.175	120.192	97.493	111.929	97.415	94.802
37	75.874	94.221	94.318	84.292	95.326	85.979	100.788	93.326	116.26	115.418	85.453	100.425	99.945	80.974	114.968	101.772	78.245	106.687	89.212	89.103	84.288	104.596	81.502	94.062	86.932	89.936	88.612	94.461	90.064	88.739	79.486		90.226	90.175	85.049	100.532	81.201	116.864	96.636	88.491	81.769	92.653	120.462	83.307	113.246	103.132	115.378	103.946	96.599
38	81.068	93.228	93.604	90.055	108.425	86.843	96.436	106.504	101.611	114.393	87.095	103.358	97.216	85.561	117.352	102.646	84.314	105.139	77.025	83.329	89.334	109.787	82.902	89.647	91.048	103.756	97.222	102.055	89.6	83.426	81.652		96.675	91.324	94.29	100.354	91.755	121.734	102.818	91.597	94.484	97.637	110.261	89.615	117.975	110.176	113.595	100.161	102.047
39	82.941	93.912	95.105	91.915	108.94	103.512	86.451	102.971	107.95	101.602	83.824	100.107	101.958	92.53	112.132	109.01	80.211	109.452	85.113	96.011	90.538	104.721	82.6	109.648	86.716	92.993	88.444	105.432	89.565	86.749	72.648		96.831	91.675	99.27	99.195	84.649	113.9	104.103	92.488	91.105	98.18	112.167	104.323	117.71	105.129	110.76	94.725	95.732
40	73.812	95.027	105.193	84.73	99.256	81.775	86.833	108.573	118.809	127.278	92.206	91.215	104.147	98.572	111.654	104.165	82.501	90.233	89.148	93.595	91.339	116.227	85.242	90.479	89.805	84.792	91.596	97.944	92.048	87.174	76.908		100.837	90.488	93.001	83.956	87.461	107.982	102.811	91.791	99.932	100.872	99.159	89.535	113.388	109.959	109.516	98.832	106.638
41	76.987	97.369	87.835	92.552	92.32	82.868	93.404	116.04	110.506	115.899	88.359	88.696	102.985	99.754	105.668	92.062	87.229	119.208	95.055	98.862	91.829	111.556	89.538	110.922	92.957	107.714	99.712	101.891	92.809	86.045	87.808		97.246	89.225	94.466	89.152	87.812	117.362	102.719	101.574	97.773	101.432	97.863	93.153	113.101	111.921	104.28	93.342	106.689
42	87.802	97.932	104.131	95.745	105.542	90.876	96.752	118.515	100.029	123.288	95.497	94.976	98.681	100.862	115.535	100.627	92.288	95.638	84.741	103.014	83.584	115.27	81.875	102.482	95.708	103.201	98.017	88.021	91.134	93.133	78.33		88.841	95.572	90.283	101.504	86.672	114.652	100.091	101.95	96.2	103.504	106.178	107.711	115.208	112.731	107.073	95.877	110.105
43	79.673	97.746	88.582	93.99	85.006	94.532	86.264	115.702	106.113	119.879	100.211	82.807	93.183	100.988	114.701	100.677	99.103	112.903	89.802	103.358	84.928	116.171	89.987	110.301	89.064	87.609	97.201	104.084	91.006	94.604	86.316		85.369	90.423	92.62	86.162	89.704	115.168	93.529	87.173	104.287	94.792	109.066	104.73	114.429	112.815	100.039	95.306	102.748
44	77.345	96.599	98.218	97.408	85.776	81.939	86.655	117.002	111.105	130.278	98.968	86.678	107.792	101.301	105.961	84.492	100.909	116.576	81.72	101.844	89.201	114.99	87.33	111.768	99.978	110.146	103.054	101.694	79.603	94.851	83.463		75.026	92.148	91.312	92.787	90.752	105.301	92.714	95.696	107.421	93.312	108.886	107.314	108.694	114.298	104.186	96.945	109.727
45	87.107	91.365	86.483	96.236	86.017	94.792	92.546	113.025	104.836	121.344	101.439	79.303	99.937	94.134	101.539	82.362	93.029	120.985	94.755	102.866	86.809	113.911	72.596	109.352	97.004	105.213	101.562	99.336	75.172	96.79	97.305		93.929	86.501	92.068	89.261	90.586	107.821	89.95	92.71	106.112	99.343	106.566	106.626	108.624	113.889	96.768	96.296	111.634
46	84.674	86.028	100.354	82.409	94.634	98.978	83.707	116.177	101.207	106.32	100.543	82.629	93.868	93.936	91.412	85.167	85.346	124.576	96.384	105.118	85.777	101.654	69.795	108.63	89.125	88.259	107.414	91.307	85.899	94.196	97.915		82.356	89.984	85.331	94.829	88.493	113.239	91.169	99.874	88.492	100.059	113.616	90.637	108.028	99.534	105.405	98.153	114.384
47	94.289	85.905	88.669	90.547	90.598	98.673	92.22	115.088	102.964	130.197	93.334	80.492	94.035	89.773	99.961	101.946	90.24	123.251	96.394	108.513	91.564	101.046	84.024	91.562	89.329	84.431	107.16	106.744	77.227	95.488	95.881		72.861	88.716	93.151	102.222	84.901	115.971	85.895	90.578	91.524	93.08	105.489	81.94	112.549	95.374	101.783	98.32	95.542
48	93.37	81.865	89.665	78.834	91.173	98.687	94.6	112.704	102.196	123.438	98.166	83.559	88.624	82.027	93.152	94.492	102.429	121.72	86.237	107.051	90.528	99.653	76.783	92.427	91.606	94.753	111.66	98.321	71.677	86.274	84.78		72.875	86.042	97.631	102.658	85.689	115.968	89.632	102.185	83.188	87.014	103.479	95.923	96.184	101.99	96.974	97.435	90.863
49	96.556	76.751	100.808	99.032	83.12	109.913	86.159	106.976	108.681	113.742	87.446	84.736	94.498	85.872	104.086	86.277	93.102	115.544	101.257	111.302	93.952	91.131	75.675	94.484	92.704	109.549	103.618	86.969	72.477	84.193	84.398		82.341	90.569	102.668	94.856	82.184	119.042	86.58	101.712	97.162	88.342	113.436	82.735	105.176	97.981	100.191	97.711	99.141
50	89.679	76.322	86.404	93.847	97.889	95.366	96.026	125.455	111.697	106.362	92.922	79.133	93.41	79.22	89.078	83.023	96.807	116.686	105.599	102.818	83.093	99.428	70.049	91.834	84.975	96.93	106.191	104.179	67.101	86.119	82.451		75.513	91.321	94.471	83.771	83.632	106.654	91.883	94.03	92.81	86.874	94.948	87.019	100.483	90.811	96.694	91.474	104.171
51	90.759	72.934	94.385	78.435	84.435	87.546	86.399	99.539	99.024	107.792	91.019	74.359	83.415	82.687	105.553	77.332	78.832	121.827	93.797	89.961	78.289	103.697	74.928	84.472	90.822	89.548	95.532	103.976	68.479	79.896	97.168		74.818	93.498	90.436	81.315	80.955	111.531	86.116	84.595	81.594	83.796	104.872	89.007	97.874	99.066	85.353	91.913	87.235
52	93.273	77.599	82.934	76.862	82.404	106.078	99.922	102.09	105.327	110.429	82.538	83.089	85.669	76.407	95.456	98.48	89.095	109.513	90.358	100.612	82.992	89.073	71.542	78.866	85.746	84.589	104.99	103.037	66.162	81.902	96.576		85.86	89.833	98.123	91.272	81.528	103.871	88.237	86.459	76.942	83.275	102.679	87.628	101.05	99.412	84.853	95.688	97.237
53	96.603	73.343	97.315	77.063	85.203	89.671	108.78	88.103	109.315	103.007	83.444	95.745	88.474	77.014	84.083	94.929	79.414	116.709	86.112	95.158	82.169	98.492	82.164	82.956	92.143	92.147	102.019	92.252	69.711	86.251	87.882		119.58	99.413	81.205	81.546	81.725	114.334	89.709	76.895	74.105	86.762	107.89	89.218	105.985	92.675	97.499	94.273	93.357
54	87.547	77.344	99.622	71.52	82.397	90.329	101.504	107.482	99.542	102.926	93.648	77.316	95.338	83.664	95.165	91.502	86.446	97.129	81.915	89.427	77.149	91.071	67.399	84.992	80.042	96.51	88.411	89.836	67.063	87.058	78.795		122.642	98.641	80.043	78.386	80.888	104.534	87.609	85.779	86.369	77.945	94.748	82.743	116.951	91.206	101.582	91.133	88.649
55	91.278	79.007	94.292	80.458	77.247	90.484	100.43	97.005	106.522	119.675	84.421	84.64	92.43	75.364	93.344	104.203	78.539	115.624	92.065	97.566	82.75	93.234	75.791	102.912	81.545	87.353	91.712	99.651	79.011	87.257	75.915		123.328	99.758	89.675	82.402	82.571	102.082	89.017	73.647	83.581	81.514	111.213	92.326	103.377	88.774	101.295	89.261	97.742
56	88.171	74.735	90.651	78.888	85.49	86.222	101.979	91.005	95.915	93.171	80.478	88.289	102.901	72.997	105.319	96.983	77.023	108.457	75.993	86.397	76.466	101.565	68.751	80.172	86.492	89.218	89.119	86.556	89.139	81.657	85.861		118.056	97.715	84.91	79.886	89.317	106.337	87.426	85.69	87.556	85.857	110.055	96.106	94.469	89.076	101.891	94.996	93.174
57	85.084	82.261	89.342	71.336	76.158	88.63	99.295	98.399	102.915	100.737	89.702	98.77	89.177	80.316	102.191	88.418	75.358	99.675	90.709	92.649	84.307	92.544	70.506	89.081	82.717	92.907	94.875	86.113	75.466	82.275	77.09		111.625	107.549	71.07	77.556	86.708	97.423	90.446	78.457	87.295	84.996	114.148	83.81	103.108	91.578	101.695	92.197	88.328
58	94.084	76.893	87.854	86.846	88.159	76.832	94.712	106.593	96.354	112.477	79.345	87.234	105.058	80.907	99.639	102.998	79.804	103.996	79.738	80.66	82.244	98.748	78.427	108.16	87.89	82.109	85.056	91.788	81.728	79.656	73.176		104.519	102.713	63.137	80.116	87.363	103.261	95.512	82.905	84.673	93.375	126.17	84.226	103.147	87.831	103.262	94.093	100.865
59	84.231	77.21	88.288	71.948	79.264	90.735	92.485	96.208	96.902	94.152	81.124	100.257	101.009	79.967	105.542	96.053	71.385	94.134	82.621	85.92	83.822	102.433	73.118	85.343	85.696	92.479	91.973	86.285	90.484	86.008	69.127		106.951	105.598	78.663	83.108	87.873	117.531	88.479	76.932	92.451	89.083	131.79	100.642	108.218	94.755	104.056	88.981	99.448
60	87.366	81.081	90.412	79.649	87.501	82.739	90.543	108.561	99.035	106.221	87.913	94.93	102.539	82.703	110.545	80.868	78.835	95.511	85.549	83.923	84.076	105.454	77.182	100.762	89.677	84.577	84.361	88.939	84.521	79.7	75.279		84.281	105.511	78.588	91.336	92.693	109.776	92.524	85.61	90.352	93.358	133.419	88.788	112.221	92.803	95.216	95.027	95.615
61	91.637	87.394	87.588	97.589	91.655	80.479	89.023	93.301	96.744	96.976	84.04	92.902	109.418	92.232	110.034	96.238	75.491	110.776	83.588	90.786	85.869	102.119	76.22	93.692	89.935	101.184	95.191	94.403	90.203	85.614	73.02		82.726	98.956	77.174	95.235	91.44	113.473	101.183	88.774	94.395	94.25	122.499	84.281	107.102	96.705	103.774	97.223	103.052
62	81.217	86.905	95.211	81.839	103.288	79.168	90.988	101.292	104.33	122.178	82.19	102.212	106.604	99.43	113	101.955	86.025	92.761	80.126	88.201	85.344	114.847	83.047	85.948	90.041	97.745	92.286	98.055	90.633	80.919	71.915		82.807	99.469	75.97	88.793	98.083	121.812	91.324	97.395	95.532	93.461	116.405	98.727	117.073	100.883	101.242	100.949	106.496
63	85.964	86.028	91.899	86.762	99.839	97.434	94.348	104.311	108.975	101.519	90.373	96.165	102.249	100.017	111.653	94.188	86.706	115.434	94.522	92.144	92.801	111.639	80.002	101.119	90.931	99.996	93.491	97.994	90.864	87.275	72.951		89.888	99.468	73.45	82.123	89.124	123.236	98.9	87.416	101.584	97.118	115.028	88.074	105.601	101.744	104.242	95.139	108.115
64	92.383	87.567	96.835	96.233	104.783	81.339	89.854	104.968	102.86	125.629	92.71	90.486	108.194	102.289	112.277	85.328	83.524	104.228	80.284	96.217	91.389	112.698	84.346	107.224	90.382	86.344	93.405	100.803	92.608	88.718	84.217		79.923	102.496	73.033	85.343	94.955	118.774	112.164	101.766	100.285	99.357	111.844	98.899	114.655	105.764	106.565	92.479	105.96
65	82.434	94.554	93.184	82.789	88.083	81.196	88.395	111.525	102.496	120.753	94.055	98.666	102.613	99.517	113.2	87.205	91.061	96.197	81.519	102.979	89.261	113.475	86.946	103.12	93.685	84.188	100.731	92.738	89.766	79.182	76.432		90.843	100.551	70.191	88.58	86.065	106.136	107.736	98.315	103.26	100.389	109.224	105.741	113.788	106.611	105.677	96.685	99.095
66	92.995	83.913	95.501	98.071	88.418	90.176	90.533	120.687	114.415	120.59	87.945	85.724	111.314	98.688	95.349	99.614	97.743	117.714	93.351	104.364	84.281	111.903	81.198	100.631	91.122	100.888	99.498	100.489	80.204	85.039	84.553		77.537	101.409	69.139	88.438	92.193	115.862	101.35	83.162	101.261	96.241	117.977	106.566	118.276	106.135	102.449	94.553	101.625
67	86.195	87.98	91.256	104.453	95.147	90.209	90.96	118.034	103.492	132.88	95.096	86.107	112.164	98.642	95.477	83.952	92.28	118.983	91.233	96.146	87.861	110.701	88.541	111.395	95.119	94.444	105.579	98.641	85.964	87.583	84.623		79.783	99.56	67.802	86.61	80.897	111.529	103.453	91.237	95.933	94.558	123.453	105.848	103.32	110.604	103.874	96.603	105.821
68	96.108	88.322	98.428	88.897	88.091	95.335	92.9	117.8	104.6	133.137	95.066	78.576	108.05	88.526	90.723	81.796	89.434	116.887	95.977	100.935	82.35	110.759	88.323	108.858	88.867	105.632	108.588	94.227	85.103	87.124	91.358		84.866	104.947	74.173	86.788	82.622	106.737	106.663	88.647	95.124	99.105	125.834	90.845	115.43	110.716	95.354	96.759	103.048
69	94.555	79.325	92.051	93.633	99.429	91.795	88.114	114.672	117.592	126.789	92.489	82.348	103.958	91.572	90.484	76.401	95.293	124.635	87.619	106.219	81.766	100.983	80.615	108.549	91.686	99.478	103.218	99.692	72.939	84.384	87.322		86.182	98.742	76.792	85.624	84.883	107.792	109.278	98.306	105.451	93.88	122.099	84.984	117.129	96.994	99.159	95.437	107.487
70	99.353	79.185	103.736	104.328	103.542	101.308	93.626	110.171	105.442	109.145	89.713	92.015	113.272	80.514	83.115	93.292	90.055	124.973	101.009	102.092	89.567	107.799	76.242	111.086	87.888	94.629	110.476	109.986	75.809	85.394	93.935		89.416	95.814	74.454	95.073	90.196	117.517	115.284	86.189	98.277	87.523	127.082	88.834	110.895	94.299	99.823	98.445	106.252
71	100.612	85.122	90.087	86.65	85.93	83.922	97.476	116.56	107.439	117.973	94.424	83.045	97.154	85.187	94.777	95.759	92.509	116.825	104.041	108.386	87.307	102.348	86.143	105.002	89.983	101.504	105.377	108.29	79.31	84.565	86.667		75.443	100.079	73.976	97.914	78.782	114	102.107	97.235	87.24	87.16	127.131	107.09	112.618	104.245	98.928	100.223	89.315
72	96.611	79.833	90.346	75.176	87.71	106.495	96.064	116.01	109.767	132.053	82.08	78.171	95.029	80.786	83.779	82.696	89.107	118.859	103.371	106.761	89.892	95.806	77.087	90.184	87.917	105.823	94.765	100.397	77.444	84.396	82.95		92.259	98.381	75.43	94.747	80.564	119.418	104.775	103.973	88.294	85.243	128.004	90.482	96.872	103.398	97.252	94.814	98.317
[truncated: 16 more columns]

## Sheet: Fig3A
Log M [Ach]	WT									KI									WT+ Sepiapterin			NOX5+ Sepiapterin
1e-08	96.8254	93.2203	88.9908	91.6667	96.6192	96.3333	93.3333	96.7972	92.4242	97.5113	88.3152	97.0588	92.8571	99.4318	95.9854	103.644	100.537	104.589	91.1392	80.8696	90.1961	85.3846	88.8412	96.9925	82.5397
3e-08	97.3545	89.548	79.5107	75.3333	94.6619	83.3333	87.5	95.3737	92.0455	95.0226	75.2717	95.9893	91.2088	100.852	91.8978	105.263	99.1055	103.824	83.5443	74.7826	75.4902	81.1538	86.2661	88.7218	67.4603
1e-07	85.2381	84.7458	16.5138	71	85.7295	70	69.375	78.4342	87.8788	94.3439	71.7391	90.9091	90.1099	96.5909	88.9781	99.1903	95.5277	103.824	75.9494	48.6957	61.7647	74.6154	71.6738	79.6992	47.619
3e-07	70.4762	76.5537	62.9969	53	66.8327	48.3333	68.3333	59.7509	59.0909	90.4977	69.837	91.7059	87.6374	78.4091	85.1971	86.6397	77.2809	88.1453	62.0253	42.6087	46.0784	65	57.5107	77.4436	30.9524
1e-06	64.127	64.9718	48.0122	28	61.5658	26.6667	53.75	44.484	38.6364	85.9729	63.3152	91.7112	81.8681	59.6591	79.1533	78.9474	76.0286	90.631	54.4304	35.6522	46.0784	64.2308	55.794	73.6842	30.9524
3e-06	51.4815	56.4972	33.0275	27.3333	59.6085	20	46.4583	71.1744	17.0455	88.2353	54.6196	92.6257	82.967	44.6023	76.7883	78.5425	52.7728	81.262	50.6329	39.1304	50	60.3846	60.515	71.4286	35.7143
1e-05	51.4815	52.8249	31.1927	32.6667	58.0071	16.6667	43.9583	77.9359	15.9091	90.2715	57.0652	91.9786	91.2088	43.4659	65.8832	59.1093	52.7728	86.9981	50.6329	31.3043	49.0196	59.2308	40.515	48.1203	30.1587

## Sheet: Fig3B
Log M [Ach]	WT									KI
1e-08	88.6179	101.29	94.709	93.6	95.0178	154.795	94.1061	92.1162		85.7988	98.2456	82.263	93.9024	95.1945	98.5	100	103.283	88.1481
3e-08	89.4309	97.4194	89.418	84.2667	79.3594	131.963	94.6955	90.6639		80.4734	88.5965	77.6758	89.0244	94.508	88.25	100	96.9697	88.8889
1e-07	83.7398	98.0645	85.9788	84	64.7687	102.74	88.4086	83.4025		76.9231	84.2105	69.419	92.6829	90.8467	88.25	98.6301	98.7374	75.1852
3e-07	82.1138	91.6129	84.127	84.8	55.8719	87.6712	76.6208	82.5726		76.9231	85.0877	71.5596	89.0244	78.9474	74.25	94.9772	94.1919	74.4444
1e-06	82.5203	94.8387	80.9524	82.4	47.331	70.3196	56.778	69.2946		76.3314	78.0702	72.4771	91.4634	78.9474	60.75	93.1507	91.6667	59.6296
3e-06	86.5854	90.9677	78.3069	81.8667	41.9929	86.758	49.9018	42.5311		78.6982	76.3158	73.7003	93.9024	69.7941	63.75	92.6941	80.5556	66.2963
1e-05	81.3008	94.1935	79.8942	84	40.5694	108.676	51.0806	31.7427		82.2485	73.6842	76.1468	97.561	67.7346	62	86.758	75	64.4444
3e-05	78.0488	91.6129	79.8942	83.2	41.637	111.872	54.4204	31.5353		80.4734	78.9474	75.841	103.659	64.9886	65	85.3881	78.7879	61.8519
0.0001	75.2033			80.5333	42.7046	107.763	64.6365	39.4191		76.9231	80.7018	79.8165	104.878	63.6156	68.25	84.9315	85.8586	57.4074

## Sheet: S1 Fig
S1A
Normotensive																				Hypertensive without microalbuminuria																				Hypertensive with microalbiminuria
0.062	0.124	0.197	0.281	0.281	1.153	0.716	0.375	0.197	0.197	0.197	0.478	0.197	0.478	0.592	0.197	0.375	0.197	0.197	0.197	0.197	0.85	0.197	0.478	0.197	0.478	0.375	0.375	0.281	0.375	0.281	0.281	0.062	0.375	0.124	0.375	0.197	0.197	0.197	0.281	0.375	1.153	1.48	0.716	0.478	0.716	0.716	0.375	0.197	0.85
S1B
Normotensive																				Hypertensive without microalbuminuria																				Hypertensive with microalbiminuria
1.734	1.763	2.163	2.882	2.298	4.063	3.018	2.753	2.404	2.163	2.034	2.838	2.44	2.631	2.753	1.851	1.566	2.44	1.792	2.229	4.376	1.649	2.795	2.298	1.458	1.324	1.941	2.196	1.941	1.881	2.196	1.377	1.245	1.062	1.821	1.821	2.592	3.264	1.678	2.034	1.881	2.229	2.455	1.911	2.097	2.553	1.539	1.851	2.333	1.377
S1C
Normotensive																				Hypertensive without microalbuminuria																				Hypertensive with microalbiminuria
0.213	0.055	0.156	0.637	0.482	3.393	1.252	1.046	1.356	1.781	1.046	1.945	2.516	0.095	2.457	1.673	3.132	3.663	0.637	3.527	2.169	2.113	2.457	2.457	0.055	0.055	1.356	1.461	2.341	1.304	1.62	3.068	0.534	0.324	1.673	1.046	2.057	1.461	0.74	3.132	1.781	3.802	0.2375	0.791	0.586	5.107	17.647	2.457	0.269	0.269
S1D
Normotensive
0.54	0.493	0.463	0.378	0.247	0.678	0.42	0.589	0.508	0.392	0.556	0.524	0.623	0.556	0.821	0.697	0.606	0.351	0.312	0.234
Hypertensive
0.867	0.572	0.493	0.777	0.756	0.799	1.215	0.867	0.589	1.023	0.678	0.54	0.659	0.821	0.524	0.697	0.994	0.756	0.799	0.736	0.392	0.338	0.716	0.463	0.493	0.508	0.434	0.338	0.286	0.697	0.508	0.641	0.493	0.351	0.449	0.434	0.493	0.678	0.606	0.659
[truncated: 10 more columns]

[truncated: 11 more sheets: S2A Fig, S2B Fig, S3 Fig, S4 Fig, S5 Fig, S6 Fig, S7 Fig, S8 Fig, S10 Fig, S11 Fig, S12 Fig]
